# Supplementary material for: Crystal structure of pirfenidone (5-methyl-1-phenyl-1H-pyridin-2-one): an active pharmaceutical ingredient (API)
Source: Acta Crystallogr E Crystallogr Commun. 2019 Jun 11;75(Pt 7):984–6. doi: 10.1107/S2056989019006418 (PMC6659322; doi:10.1107/S2056989019006418)
Supplement: Supplementary file 1 [file e-75-00984-sup1.cif]

##############################################################################
#                                                                            #
# This CIF contains the data in a paper accepted for publication in          #
# Acta Crystallographica Section E. It conforms to the requirements of       #
# Notes for Authors for Acta Crystallographica Section E, and has been       #
# peer reviewed under the auspices of the IUCr Commission on Journals.       #
#                                                                            #
# Full details of the Crystallographic Information File format               #
# are given in the paper "The Crystallographic Information File (CIF):       #
# a New Standard Archive File for Crystallography" by S. R. Hall, F. H.      #
# Allen and I. D. Brown [Acta Cryst. (1991), A47, 655-685].                  #
#                                                                            #
# The current version of the core CIF dictionary is obtainable from          #
# ftp://ftp.iucr.org/pub/cif_core.dic.                                       #
#                                                                            #
# Software is freely available for graphical display of the structure(s)     #
# in this CIF. For information consult the CIF software page                 #
# http://www.iucr.org/resources/cif/software.                                #
#                                                                            #
# This file may be used for bona fide research purposes within the           #
# scientific community so long as proper attribution is given to the journal # 
# article from which it was obtained.                                        #
#                                                                            #
##############################################################################
data_Pirfenidone
_audit_creation_method     'SHELXL-2017/1'
_chemical_name_systematic
;
5-Methyl-1-phenylpyridin-2(1<i>H</i>)-one
;
_chemical_name_common     'Pirfenidone'
_chemical_formula_moiety     'C12 H11 N O'
_chemical_formula_sum     'C12 H11 N O'
_chemical_formula_iupac     'C12 H11 N O'
_chemical_formula_weight     185.22
_chemical_melting_point     375
_space_group_crystal_system     monoclinic
_space_group_name_H-M_alt     'P 21'
_space_group_name_Hall     'P 2yb'
loop_
    _space_group_symop_operation_xyz
    'x, y, z'
    '-x, y+1/2, -z'
_cell_length_a     6.2525(8)
_cell_length_b     7.7970(10)
_cell_length_c     10.2810(13)
_cell_angle_alpha     90
_cell_angle_beta     104.744(2)
_cell_angle_gamma     90
_cell_volume     484.70(11)
_cell_formula_units_Z     2
_cell_measurement_reflns_used     2547
_cell_measurement_theta_min     3.3205
_cell_measurement_theta_max     27.173
_cell_measurement_temperature     293(2)
_exptl_crystal_description     plate
_exptl_crystal_colour     colourless
_exptl_crystal_size_max     0.500
_exptl_crystal_size_mid     0.450
_exptl_crystal_size_min     0.050
_exptl_crystal_density_diffrn     1.269
_exptl_crystal_F_000     196
_exptl_absorpt_coefficient_mu     0.081
_exptl_absorpt_correction_type     multi-scan
_exptl_absorpt_process_details
;
(SADABS; Bruker, 2010)
;
_exptl_absorpt_correction_T_min     0.6920
_exptl_absorpt_correction_T_max     0.7455
_diffrn_ambient_temperature     293(2)
_diffrn_radiation_type     MoK\a
_diffrn_radiation_wavelength     0.71073
_diffrn_measurement_device_type     'Bruker SMART APEX CCD'
_diffrn_measurement_method     'omega scans'
_diffrn_reflns_number     4547
_diffrn_reflns_av_R_equivalents     0.0187
_diffrn_reflns_av_unetI/netI     0.0217
_diffrn_reflns_theta_min     2.048
_diffrn_reflns_theta_max     27.202
_diffrn_reflns_theta_full     25.242
_diffrn_measured_fraction_theta_max     0.999
_diffrn_measured_fraction_theta_full     1.000
_diffrn_reflns_limit_h_min     -8
_diffrn_reflns_limit_h_max     8
_diffrn_reflns_limit_k_min     -9
_diffrn_reflns_limit_k_max     10
_diffrn_reflns_limit_l_min     -13
_diffrn_reflns_limit_l_max     13
_refine_special_details     none
_reflns_number_total     2128
_reflns_number_gt     1879
_reflns_threshold_expression     'I > 2\s(I)'
_refine_ls_structure_factor_coef     Fsqd
_refine_ls_matrix_type     full
_refine_ls_R_factor_all     0.0446
_refine_ls_R_factor_gt     0.0370
_refine_ls_wR_factor_gt     0.0902
_refine_ls_wR_factor_ref     0.0954
_refine_ls_goodness_of_fit_ref     1.043
_refine_ls_restrained_S_all     1.043
_refine_ls_number_reflns     2128
_refine_ls_number_parameters     127
_refine_ls_number_restraints     1
_refine_ls_hydrogen_treatment     constr
_refine_ls_weighting_scheme     calc
_refine_ls_weighting_details
              'w=1/[\s^2^(Fo^2^)+(0.0528P)^2^+0.0476P] where P=(Fo^2^+2Fc^2^)/3'
_atom_sites_solution_hydrogens     geom
_refine_ls_shift/su_max     0.000
_refine_ls_shift/su_mean     0.000
_refine_diff_density_max     0.106
_refine_diff_density_min     -0.197
_refine_ls_extinction_method     none
_refine_ls_extinction_coef     .
_refine_ls_abs_structure_details
;
Flack <i>x</i> determined using 762 quotients
[(<i>I</i>^+^)-(<i>I</i>^-^)]/[(<i>I</i>^+^)+(<i>I</i>^-^)]
(Parsons <i>et al.</i>,  2013)
;
_refine_ls_abs_structure_Flack     0.3(4)
loop_
    _atom_type_symbol
    _atom_type_description
    _atom_type_scat_dispersion_real
    _atom_type_scat_dispersion_imag
    _atom_type_scat_source
    'C' 'C' 0.0033 0.0016
                         'International Tables Vol C Tables 4.2.6.8 and 6.1.1.4'
    'H' 'H' 0.0000 0.0000
                         'International Tables Vol C Tables 4.2.6.8 and 6.1.1.4'
    'N' 'N' 0.0061 0.0033
                         'International Tables Vol C Tables 4.2.6.8 and 6.1.1.4'
    'O' 'O' 0.0106 0.0060
                         'International Tables Vol C Tables 4.2.6.8 and 6.1.1.4'
_computing_data_collection
;
APEX2 (Bruker, 2010)
;
_computing_cell_refinement
;
SAINT (Bruker, 2010)
;
_computing_data_reduction
;
SAINT (Bruker, 2010)
;
_computing_structure_solution
;
SHELXT2017 (Sheldrick, 2015a)
;
_computing_structure_refinement
;
SHELXL2017 (Sheldrick, 2015b)
;
_computing_molecular_graphics
;
ORTEP-3 for Windows (Farrugia, 2012) and Mercury (Macrae <i>et al.</i>,
2008)
;
_computing_publication_material
;
SHELXL2017 (Sheldrick, 2015b), PLATON (Spek, 2009) and
publCIF (Westrip, 2010)
;
loop_
    _atom_site_type_symbol
    _atom_site_label
    _atom_site_fract_x
    _atom_site_fract_y
    _atom_site_fract_z
    _atom_site_U_iso_or_equiv
    _atom_site_adp_type
    _atom_site_calc_flag
    _atom_site_occupancy
    _atom_site_disorder_assembly
    _atom_site_disorder_group
    N N1 0.7599(2) 0.5275(2) 0.62509(16) 0.0382(4) Uani d 1 . .
    O O1 1.0951(2) 0.6634(3) 0.69330(17) 0.0602(5) Uani d 1 . .
    C C1 0.9386(3) 0.6188(3) 0.6002(2) 0.0437(5) Uani d 1 . .
    C C5 0.5769(3) 0.4849(3) 0.5233(2) 0.0395(5) Uani d 1 . .
    H H5 0.460421 0.428046 0.545647 0.047 Uiso calc 1 . .
    C C7 0.7635(3) 0.4782(3) 0.76141(19) 0.0401(5) Uani d 1 . .
    C C4 0.5595(3) 0.5219(3) 0.3929(2) 0.0430(5) Uani d 1 . .
    C C12 0.9445(4) 0.3913(3) 0.8390(2) 0.0497(5) Uani d 1 . .
    H H12 1.066616 0.368712 0.805687 0.060 Uiso calc 1 . .
    C C8 0.5830(3) 0.5134(3) 0.8108(2) 0.0481(5) Uani d 1 . .
    H H8 0.462114 0.572084 0.758231 0.058 Uiso calc 1 . .
    C C6 0.3599(4) 0.4732(3) 0.2835(2) 0.0579(6) Uani d 1 . .
    H H6A 0.400128 0.387266 0.227127 0.087 Uiso calc 1 . .
    H H6B 0.304346 0.572565 0.230447 0.087 Uiso calc 1 . .
    H H6C 0.247695 0.428652 0.322817 0.087 Uiso calc 1 . .
    C C11 0.9409(5) 0.3383(3) 0.9672(2) 0.0616(7) Uani d 1 . .
    H H11 1.061057 0.278817 1.019737 0.074 Uiso calc 1 . .
    C C3 0.7416(4) 0.6079(3) 0.3637(2) 0.0527(6) Uani d 1 . .
    H H3 0.737708 0.633055 0.274701 0.063 Uiso calc 1 . .
    C C2 0.9189(4) 0.6537(3) 0.4608(2) 0.0540(6) Uani d 1 . .
    H H2 1.033979 0.710617 0.436893 0.065 Uiso calc 1 . .
    C C9 0.5836(4) 0.4604(4) 0.9395(2) 0.0623(7) Uani d 1 . .
    H H9 0.462501 0.484254 0.973553 0.075 Uiso calc 1 . .
    C C10 0.7616(5) 0.3728(4) 1.0174(2) 0.0649(7) Uani d 1 . .
    H H10 0.760634 0.337171 1.103577 0.078 Uiso calc 1 . .
loop_
    _atom_site_aniso_label
    _atom_site_aniso_U_11
    _atom_site_aniso_U_22
    _atom_site_aniso_U_33
    _atom_site_aniso_U_12
    _atom_site_aniso_U_13
    _atom_site_aniso_U_23
    N1 0.0355(8) 0.0426(9) 0.0362(8) 0.0009(8) 0.0084(7) 0.0007(7)
    O1 0.0399(8) 0.0725(11) 0.0631(11) -0.0111(8) 0.0038(7) -0.0046(9)
    C1 0.0368(10) 0.0430(12) 0.0524(12) 0.0007(9) 0.0134(9) -0.0023(10)
    C5 0.0380(9) 0.0395(11) 0.0398(10) -0.0026(9) 0.0078(8) 0.0011(9)
    C7 0.0411(10) 0.0397(11) 0.0362(10) -0.0013(8) 0.0034(8) 0.0002(8)
    C4 0.0524(11) 0.0376(11) 0.0376(10) -0.0009(10) 0.0087(9) -0.0001(9)
    C12 0.0496(12) 0.0478(12) 0.0459(12) 0.0081(10) 0.0017(10) -0.0051(10)
    C8 0.0395(10) 0.0602(13) 0.0435(11) -0.0003(10) 0.0082(8) 0.0070(11)
    C6 0.0705(15) 0.0570(15) 0.0399(11) -0.0077(13) 0.0026(11) -0.0004(11)
    C11 0.0708(16) 0.0522(14) 0.0469(13) 0.0053(12) -0.0126(12) 0.0046(11)
    C3 0.0694(15) 0.0522(14) 0.0410(11) -0.0091(11) 0.0224(11) 0.0002(10)
    C2 0.0559(13) 0.0556(14) 0.0576(14) -0.0113(12) 0.0276(11) -0.0015(11)
    C9 0.0595(14) 0.0851(19) 0.0450(13) -0.0110(13) 0.0183(11) 0.0036(13)
    C10 0.0826(19) 0.0688(17) 0.0378(12) -0.0134(16) 0.0054(12) 0.0103(12)
_geom_special_details
;
 All esds (except the esd in the dihedral angle between two l.s. planes)
 are estimated using the full covariance matrix.  The cell esds are taken
 into account individually in the estimation of esds in distances, angles
 and torsion angles; correlations between esds in cell parameters are only
 used when they are defined by crystal symmetry.  An approximate (isotropic)
 treatment of cell esds is used for estimating esds involving l.s. planes.
;
loop_
    _geom_bond_atom_site_label_1
    _geom_bond_atom_site_label_2
    _geom_bond_site_symmetry_2
    _geom_bond_distance
    _geom_bond_publ_flag
    N1 C5 . 1.381(2) ?
    N1 C1 . 1.402(2) ?
    N1 C7 . 1.448(3) ?
    O1 C1 . 1.232(3) ?
    C1 C2 . 1.432(3) ?
    C5 C4 . 1.349(3) ?
    C5 H5 . 0.9300 ?
    C7 C8 . 1.378(3) ?
    C7 C12 . 1.384(3) ?
    C4 C3 . 1.417(3) ?
    C4 C6 . 1.501(3) ?
    C12 C11 . 1.386(4) ?
    C12 H12 . 0.9300 ?
    C8 C9 . 1.386(3) ?
    C8 H8 . 0.9300 ?
    C6 H6A . 0.9600 ?
    C6 H6B . 0.9600 ?
    C6 H6C . 0.9600 ?
    C11 C10 . 1.375(4) ?
    C11 H11 . 0.9300 ?
    C3 C2 . 1.338(3) ?
    C3 H3 . 0.9300 ?
    C2 H2 . 0.9300 ?
    C9 C10 . 1.376(4) ?
    C9 H9 . 0.9300 ?
    C10 H10 . 0.9300 ?
loop_
    _geom_angle_atom_site_label_1
    _geom_angle_atom_site_label_2
    _geom_angle_atom_site_label_3
    _geom_angle_site_symmetry_1
    _geom_angle_site_symmetry_3
    _geom_angle
    _geom_angle_publ_flag
    C5 N1 C1 . . 121.93(17) ?
    C5 N1 C7 . . 118.39(16) ?
    C1 N1 C7 . . 119.67(16) ?
    O1 C1 N1 . . 120.88(19) ?
    O1 C1 C2 . . 124.9(2) ?
    N1 C1 C2 . . 114.20(18) ?
    C4 C5 N1 . . 122.94(19) ?
    C4 C5 H5 . . 118.5 ?
    N1 C5 H5 . . 118.5 ?
    C8 C7 C12 . . 120.74(19) ?
    C8 C7 N1 . . 119.42(17) ?
    C12 C7 N1 . . 119.81(19) ?
    C5 C4 C3 . . 116.47(19) ?
    C5 C4 C6 . . 122.2(2) ?
    C3 C4 C6 . . 121.4(2) ?
    C7 C12 C11 . . 119.0(2) ?
    C7 C12 H12 . . 120.5 ?
    C11 C12 H12 . . 120.5 ?
    C7 C8 C9 . . 119.3(2) ?
    C7 C8 H8 . . 120.4 ?
    C9 C8 H8 . . 120.4 ?
    C4 C6 H6A . . 109.5 ?
    C4 C6 H6B . . 109.5 ?
    H6A C6 H6B . . 109.5 ?
    C4 C6 H6C . . 109.5 ?
    H6A C6 H6C . . 109.5 ?
    H6B C6 H6C . . 109.5 ?
    C10 C11 C12 . . 120.7(2) ?
    C10 C11 H11 . . 119.7 ?
    C12 C11 H11 . . 119.7 ?
    C2 C3 C4 . . 121.7(2) ?
    C2 C3 H3 . . 119.1 ?
    C4 C3 H3 . . 119.1 ?
    C3 C2 C1 . . 122.6(2) ?
    C3 C2 H2 . . 118.7 ?
    C1 C2 H2 . . 118.7 ?
    C10 C9 C8 . . 120.6(2) ?
    C10 C9 H9 . . 119.7 ?
    C8 C9 H9 . . 119.7 ?
    C11 C10 C9 . . 119.7(2) ?
    C11 C10 H10 . . 120.2 ?
    C9 C10 H10 . . 120.2 ?
loop_
    _geom_hbond_atom_site_label_D
    _geom_hbond_atom_site_label_H
    _geom_hbond_atom_site_label_A
    _geom_hbond_site_symmetry_A
    _geom_hbond_distance_DH
    _geom_hbond_distance_HA
    _geom_hbond_distance_DA
    _geom_hbond_angle_DHA
    C8 H8 O1 1_455 0.93 2.33 3.203(3) 156
    C10 H10 O1 2_747 0.93 2.46 3.310(3) 152
_shelx_space_group_comment
;
The symmetry employed for this shelxl refinement is uniquely defined
by the following loop, which should always be used as a source of
symmetry information in preference to the above space-group names.
They are only intended as comments.
;
_shelx_hkl_file
;
   1   0   0 176.110 3.77044   1
   1   0   0 177.862 2.49381   2
   2   0   0 484.852 6.63770   2
  -2   0   0 490.592 7.49460   3
   2   0   0 501.609 10.1568   1
   3   0   0 36.1184 1.32884   2
   3   0   0 35.2319 1.81903   1
  -3   0   0 39.8975 1.85927   3
   4   0   0 26.1700 1.84594   1
   4   0   0 26.5346 1.44833   2
   5   0   0 6.00138 1.12050   2
  -5   0   0 6.48552 1.53110   3
   5   0   0 6.80580 1.36360   1
   6   0   0 847.243 12.2255   2
  -6   0   0 841.948 13.9478   3
  -7   0   0 15.3942 2.27348   3
   7   0   0 11.7286 1.69966   2
   0   1   0 -7.7101 0.37224   2
   0   1   0 -7.7886 0.47559   3
   0   1   0 -8.8391 0.70713   1
  -1  -1   0 7550.48 127.160   3
   1  -1   0 6979.26 160.430   1
  -1   1   0 7495.18 115.977   2
  -1   1   0 6963.78 114.936   3
   1   1   0 7016.74 176.606   1
   1   1   0 7256.31 101.167   2
   2  -1   0 401.769 8.13434   1
  -2  -1   0 385.382 6.14601   3
  -2   1   0 392.585 6.10835   3
   2   1   0 382.507 8.40905   1
  -2   1   0 385.767 5.54028   2
   2   1   0 390.960 5.28849   2
   3  -1   0 166.791 3.04011   2
  -3  -1   0 167.079 3.51198   3
   3  -1   0 168.804 4.10621   1
   3   1   0 169.499 2.81685   2
  -3   1   0 170.175 3.44373   3
   3   1   0 166.625 4.40900   1
   4  -1   0 227.958 5.44619   1
  -4  -1   0 224.392 4.74532   3
   4  -1   0 229.127 4.06433   2
   4   1   0 227.944 3.82165   2
   4   1   0 228.141 5.83383   1
  -4   1   0 223.783 4.64670   3
  -5  -1   0 1140.59 17.5656   3
   5  -1   0 1133.94 15.6378   2
   5   1   0 1134.61 15.3731   2
   5   1   0 1133.56 23.6792   1
  -5   1   0 1130.41 17.4426   3
  -6  -1   0 18.1406 2.14209   3
   6  -1   0 23.1525 2.17117   2
  -6   1   0 18.7880 2.02998   3
   6   1   0 19.7358 1.56976   2
  -7  -1   0 12.8994 2.31300   3
   7  -1   0 10.2852 1.72310   2
  -7   1   0 15.9919 2.19325   3
   0   2   0 9776.06 161.888   3
   0   2   0 9063.38 190.858   1
   0   2   0 9989.50 137.176   2
  -1  -2   0 7441.26 103.308   3
  -1   2   0 7233.38 93.3212   2
  -1   2   0 7128.27 144.658   1
  -1   2   0 7238.34 102.840   3
   1   2   0 7432.24 96.6804   2
   1   2   0 7094.77 145.954   1
   2  -2   0 110.196 2.86807   1
  -2  -2   0 113.472 2.50099   3
   2   2   0 111.103 1.81696   2
  -2   2   0 107.110 2.36750   3
   2   2   0 108.382 3.35249   1
  -2   2   0 109.835 2.28205   2
  -3  -2   0 41.0620 1.98963   3
   3  -2   0 46.5005 2.05211   1
  -3   2   0 42.6914 1.81222   3
   3   2   0 42.0771 2.25688   1
   3   2   0 43.3642 1.25589   2
   4  -2   0 67.8297 2.52889   1
   4  -2   0 65.6254 2.17291   2
  -4  -2   0 68.7835 2.77885   3
   4   2   0 67.6059 1.81172   2
   4   2   0 64.5068 3.01821   1
  -4   2   0 64.6427 2.42555   3
  -5  -2   0 417.757 7.81878   3
   5  -2   0 412.700 6.83163   2
   5   2   0 410.585 9.95368   1
  -5   2   0 397.619 7.49104   3
   5   2   0 402.554 6.24158   2
   6  -2   0 153.228 3.96470   2
  -6  -2   0 162.887 4.81494   3
  -6   2   0 151.706 4.43631   3
   7  -2   0 21.4515 2.12496   2
  -7  -2   0 22.0273 2.69196   3
  -7   2   0 21.2244 2.25274   3
   0   3   0 -0.2196 0.48545   2
   0   3   0 -0.9075 0.85904   1
  -1  -3   0 318.937 5.26389   3
  -1   3   0 323.604 4.77268   2
   1   3   0 325.707 7.60362   1
  -1   3   0 328.981 5.21321   3
   1   3   0 327.459 4.38239   2
  -1   3   0 324.322 7.31512   1
  -2  -3   0 482.354 7.68634   3
   2  -3   0 477.901 10.2466   1
  -2   3   0 488.165 6.99671   2
  -2   3   0 476.465 7.51463   3
   2   3   0 490.593 6.35697   2
   2   3   0 479.416 10.8493   1
  -3  -3   0 54.7676 2.12436   3
   3  -3   0 54.8309 2.29463   1
  -3   3   0 51.7634 1.96921   3
  -3   3   0 52.4324 1.98097   2
   3   3   0 51.8128 1.31811   2
   3   3   0 52.1411 2.78425   1
   4  -3   0 682.684 14.4523   1
  -4  -3   0 692.908 11.2882   3
   4  -3   0 690.132 10.0992   2
   4   3   0 689.183 15.4375   1
  -4   3   0 688.710 11.0284   3
   4   3   0 693.304 9.33564   2
  -5  -3   0 69.6586 3.24098   3
   5  -3   0 68.9562 2.65018   2
  -5   3   0 69.1829 2.92726   3
   5   3   0 67.8871 3.68189   1
   6  -3   0 37.2341 2.62908   2
  -6  -3   0 38.6959 3.38780   3
  -6   3   0 35.2580 2.81659   3
   6   3   0 39.0565 3.27440   1
  -7  -3   0 37.7290 3.88110   3
   7  -3   0 39.4732 3.25750   2
  -7   3   0 45.5588 3.34202   3
   0  -4   0 128.267 2.68722   3
   0   4   0 127.864 2.28009   2
   0   4   0 129.141 4.02480   1
  -1  -4   0 3243.15 46.8220   3
  -1   4   0 3187.77 42.4456   2
   1   4   0 3249.76 66.6782   1
  -1   4   0 3144.28 65.5770   1
   1   4   0 3227.34 41.2336   2
  -1   4   0 3224.34 46.4692   3
  -2  -4   0 103.934 2.70937   3
   2  -4   0 105.590 3.29552   1
   2   4   0 105.210 1.76312   2
   2   4   0 103.650 3.93432   1
  -2   4   0 104.142 2.47152   2
  -2   4   0 103.323 2.52998   3
   3  -4   0 55.6065 2.47515   1
  -3  -4   0 55.6611 2.37687   3
  -3   4   0 56.4094 2.27724   2
   3   4   0 56.2858 3.21370   1
  -3   4   0 52.3903 2.10321   3
   3   4   0 54.4697 1.28597   2
   4  -4   0 94.4766 2.81262   2
  -4  -4   0 99.3109 3.39459   3
  -4   4   0 94.3772 2.98504   3
   4   4   0 96.1517 4.29145   1
   5  -4   0 214.160 4.67174   2
  -5  -4   0 213.763 5.32319   3
  -5   4   0 214.083 4.96201   3
   5   4   0 214.131 6.81783   1
   6  -4   0 4.67088 1.56865   2
  -6  -4   0 3.92624 2.03971   3
  -6   4   0 7.94491 1.67582   3
   6   4   0 6.83798 2.00861   1
   7  -4   0 37.5508 3.40469   2
  -7  -4   0 35.6763 3.29062   3
  -7   4   0 48.0986 3.41812   3
   0  -5   0 0.13277 0.66876   3
   0   5   0 -0.0890 0.63073   2
   0   5   0 0.78010 1.21262   1
  -1  -5   0 92.0355 2.49075   3
  -1   5   0 93.9368 2.23226   2
  -1   5   0 92.6019 2.50540   3
  -1   5   0 96.8886 3.61589   1
   1   5   0 92.6530 1.85125   2
  -2  -5   0 224.413 4.51480   3
   2   5   0 217.783 3.28241   2
   2   5   0 227.814 6.64008   1
  -2   5   0 222.269 4.11359   2
  -2   5   0 220.407 4.33649   3
   3  -5   0 4.06700 1.28721   1
  -3  -5   0 4.06978 1.28157   3
   3   5   0 2.30350 1.60721   1
  -3   5   0 4.73739 1.09087   3
  -3   5   0 3.64548 1.25028   2
  -4  -5   0 342.807 6.89266   3
   4  -5   0 346.145 6.16549   2
  -4   5   0 346.725 6.54206   3
   4   5   0 350.506 9.60849   1
  -5  -5   0 8.06148 1.92783   3
   5  -5   0 11.2104 1.66880   2
  -5   5   0 9.08107 1.58245   3
   5   5   0 9.45830 2.21531   1
  -6  -5   0 11.4274 2.35206   3
   6  -5   0 17.1427 2.10438   2
   6   5   0 14.8555 2.63180   1
  -6   5   0 16.9264 2.01836   3
   0  -6   0 746.197 11.5229   3
   0   6   0 735.769 16.6476   1
   0   6   0 727.512 10.1325   2
  -1  -6   0 6.36803 1.07708   3
   1   6   0 6.90429 1.80196   1
  -1   6   0 6.74483 1.68130   1
   1   6   0 7.47038 0.79375   2
  -1   6   0 5.68314 1.09083   3
  -1   6   0 6.44493 1.01631   2
  -2  -6   0 21.1432 1.97161   3
   2   6   0 24.0860 3.03603   1
  -2   6   0 23.9431 1.86921   2
  -2   6   0 20.3823 1.73690   3
   3  -6   0 19.8431 2.34350   1
  -3  -6   0 21.1598 2.22604   3
  -3   6   0 19.9645 1.72190   2
   3   6   0 16.3426 2.32949   1
  -3   6   0 19.5742 1.89142   3
   4  -6   0 34.2205 2.36355   2
  -4  -6   0 30.5603 2.74418   3
  -4   6   0 32.5299 2.22708   3
   4   6   0 34.2387 3.80125   1
   5  -6   0 2.67525 1.47372   2
  -5  -6   0 -0.7782 1.74870   3
   5   6   0 1.27042 2.05009   1
  -5   6   0 1.63577 1.34517   3
   6  -6   0 51.7013 3.59015   2
  -6  -6   0 44.9397 4.19913   3
  -6   6   0 64.1348 3.57951   3
   6   6   0 59.8515 5.14014   1
   0  -7   0 0.70524 0.96531   3
   0   7   0 0.64305 1.61904   1
   0   7   0 -0.4477 0.79535   2
  -1  -7   0 91.4153 2.95704   3
   1  -7   0 90.7058 2.74774   3
  -1   7   0 89.9606 2.57422   2
  -1   7   0 88.2463 4.27108   1
   1   7   0 93.1450 4.55932   1
  -2  -7   0 18.2867 1.72083   3
   2   7   0 16.4175 2.47321   1
  -2   7   0 18.5081 1.60072   2
  -2   7   0 17.9342 1.60638   3
  -3  -7   0 18.6076 1.92840   3
  -3   7   0 19.7518 1.85030   2
  -3   7   0 21.3482 2.04132   3
   3   7   0 15.2103 2.58830   1
  -4  -7   0 9.17494 1.92060   3
   4  -7   0 10.9144 1.58045   2
  -4   7   0 11.8729 1.56340   3
   4   7   0 10.5438 2.58916   1
   5  -7   0 74.1777 3.56148   2
  -5  -7   0 66.3432 3.86190   3
  -5   7   0 69.9131 3.31722   3
   5   7   0 77.3074 5.50969   1
   0  -8   0 163.920 4.07135   3
   0   8   0 161.749 6.40938   1
   1  -8   0 8.79223 1.30775   3
  -1  -8   0 8.05262 1.45534   3
   1   8   0 7.08127 2.22449   1
  -1   8   0 8.10346 2.24454   1
  -1   8   0 8.69991 1.30922   2
  -2  -8   0 10.5951 1.67984   3
  -2   8   0 7.16771 1.42484   2
  -2   8   0 7.36662 1.39746   3
   2   8   0 7.44439 2.44848   1
  -3  -8   0 4.94232 1.71285   3
   3   8   0 4.36885 2.42618   1
  -3   8   0 6.36411 1.44456   3
   4  -8   0 11.3798 1.72542   2
  -4  -8   0 2.45956 1.88521   3
   4   8   0 6.85703 2.75355   1
   0  -9   0 0.29011 1.21295   3
   0   9   0 -0.7794 2.09818   1
  -1  -9   0 24.2364 2.50339   3
   1  -9   0 23.0328 2.17286   3
  -1   9   0 20.9256 3.03166   1
   1   9   0 22.2725 3.29294   1
  -2  -9   0 0.16815 1.50657   3
   2   9   0 0.62915 2.47421   1
  -3  -9   0 5.57086 1.88358   3
   3  -9   0 13.7543 1.59737   2
   3   9   0 6.55655 2.84964   1
   0  10   0 3.08871 2.62616   1
  -7   0   1 0.48599 1.84610   3
   7   0  -1 -0.8016 1.34693   2
  -6   0   1 356.127 7.28186   3
   6   0  -1 361.920 6.31759   2
  -5   0   1 179.915 4.45242   3
   5   0  -1 186.742 3.76573   2
   4   0  -1 22.4727 1.42026   2
  -4   0   1 21.5917 1.92810   3
   4   0  -1 21.0824 1.44534   1
  -3   0   1 11.4609 1.12772   3
   3   0  -1 8.67675 1.03672   1
   3   0  -1 9.79946 0.85251   2
  -2   0   1 1120.87 15.8507   3
   2   0  -1 1090.20 14.2225   2
   2   0  -1 1101.48 22.0114   1
   1   0  -1 1700.30 33.9565   1
  -1   0   1 1721.50 24.7662   3
   1   0  -1 1679.60 22.6188   2
   0   0   1 1397.86 29.1185   1
   0   0  -1 1437.65 18.4540   2
   0   0   1 1393.40 19.9606   3
   1   0   1 1258.37 24.6349   1
  -1   0  -1 1183.47 15.9433   2
  -1   0  -1 1156.13 17.1826   3
  -2   0  -1 684.993 9.05920   2
   2   0   1 684.767 14.1473   1
  -2   0  -1 684.947 10.1279   3
  -3   0  -1 64.2016 2.09348   3
   3   0   1 63.6874 2.61371   1
   3   0   1 65.2453 1.62454   2
  -4   0  -1 18.7280 1.94749   3
   4   0   1 16.5192 1.30663   2
   4   0   1 16.3979 2.06744   1
   5   0   1 10.0287 1.20002   2
  -5   0  -1 8.92101 1.64700   3
   5   0   1 9.98670 1.62207   1
   6   0   1 17.9270 1.58202   2
  -6   0  -1 17.9875 2.09568   3
  -7   0  -1 1.96554 1.92722   3
   7   0   1 -1.5668 1.24939   2
  -7  -1   1 4.78219 1.98408   3
   7  -1  -1 4.22295 1.64779   2
   7   1  -1 3.47813 1.39151   2
  -7   1   1 6.92923 1.91922   3
  -6  -1   1 180.720 4.94602   3
   6  -1  -1 184.660 4.19962   2
   6   1  -1 176.366 3.91176   2
  -6   1   1 179.414 4.85653   3
  -5  -1   1 158.869 4.26657   3
   5  -1  -1 164.355 3.60781   2
  -5   1   1 159.866 4.18206   3
   5   1  -1 167.531 3.42389   2
   5   1  -1 168.854 4.73174   1
   4  -1  -1 4.38032 0.73997   1
  -4  -1   1 5.90707 1.29554   3
   4  -1  -1 4.47595 0.92255   2
   4   1  -1 3.72328 0.84147   2
   4   1  -1 3.43474 0.99844   1
  -4   1   1 3.78417 1.12573   3
   3  -1  -1 102.729 2.24877   2
   3  -1  -1 104.395 2.49122   1
  -3  -1   1 104.793 2.62981   3
   3   1  -1 103.250 2.10582   2
   3   1  -1 101.423 3.01235   1
  -3   1   1 105.512 2.58396   3
  -2  -1   1 515.557 7.88459   3
   2  -1  -1 517.366 7.12724   2
  -2   1   1 522.053 7.90156   3
   2   1  -1 529.411 6.98596   2
   2   1  -1 515.543 10.8022   1
   1  -1  -1 4019.46 50.7334   2
  -1  -1   1 3959.06 55.8276   3
  -1   1   1 3759.38 76.9121   1
   1   1  -1 4020.06 50.3946   2
   1   1  -1 3932.88 79.1561   1
  -1   1   1 3793.34 56.0606   3
   0  -1  -1 2524.91 33.5596   2
   0  -1   1 2632.17 54.3998   1
   0   1   1 2737.67 38.2627   3
   0   1  -1 2728.42 34.5599   2
   0   1   1 2631.55 54.0546   1
  -1  -1  -1 1504.82 22.2610   3
   1  -1   1 1503.72 30.8763   1
   1   1   1 1533.67 31.5676   1
  -1   1  -1 1511.48 20.1483   2
  -1   1  -1 1457.72 22.0060   3
   2  -1   1 228.288 5.33387   1
  -2  -1  -1 226.344 3.97739   3
   2   1   1 219.060 5.44866   1
  -2   1  -1 228.196 3.86629   3
  -2   1  -1 223.791 3.54150   2
   2   1   1 222.908 3.21756   2
   3  -1   1 117.550 3.54463   1
  -3  -1  -1 120.275 2.91014   3
   3   1   1 117.808 2.17349   2
  -3   1  -1 119.352 2.53561   2
   3   1   1 119.461 3.72294   1
  -3   1  -1 115.467 2.77267   3
   4  -1   1 329.340 5.34319   2
   4  -1   1 328.299 7.74527   1
  -4  -1  -1 332.806 6.19373   3
   4   1   1 329.966 5.05772   2
  -4   1  -1 319.507 5.98434   3
   4   1   1 330.245 8.04235   1
   5  -1   1 200.840 5.63168   1
   5  -1   1 199.780 4.08850   2
  -5  -1  -1 213.398 5.07401   3
   5   1   1 202.380 3.83367   2
   5   1   1 208.884 5.97636   1
  -5   1  -1 204.962 4.79758   3
  -6  -1  -1 115.171 4.14831   3
   6  -1   1 113.880 3.30266   2
  -6   1  -1 114.981 3.95704   3
   6   1   1 107.386 2.99013   2
  -7  -1  -1 3.84932 2.13667   3
   7  -1   1 1.67123 1.52573   2
  -7   1  -1 3.32994 1.83130   3
   7  -2  -1 86.8043 3.59794   2
  -7  -2   1 91.1268 4.52656   3
  -7   2   1 99.5832 4.09800   3
  -6  -2   1 184.928 5.03574   3
   6  -2  -1 183.662 4.33556   2
  -6   2   1 183.294 4.83576   3
   6   2  -1 178.726 3.82392   2
   5  -2  -1 14.0498 1.45575   2
  -5  -2   1 13.5785 1.87525   3
   5   2  -1 12.4137 1.22480   2
  -5   2   1 12.8663 1.69362   3
   5   2  -1 11.9011 1.65731   1
   4  -2  -1 202.050 3.86431   2
   4  -2  -1 202.402 4.49327   1
  -4  -2   1 203.897 4.47962   3
   4   2  -1 205.588 3.52996   2
   4   2  -1 200.519 5.48274   1
  -4   2   1 202.352 4.37757   3
   3  -2  -1 391.590 5.96267   2
  -3  -2   1 399.076 6.61619   3
   3  -2  -1 407.549 8.13227   1
   3   2  -1 396.161 8.96247   1
  -3   2   1 389.053 6.58210   3
   3   2  -1 389.783 5.60788   2
  -2  -2   1 299.503 4.94768   3
   2  -2  -1 302.018 6.22631   1
   2  -2  -1 299.663 4.52132   2
   2   2  -1 300.935 6.90506   1
  -2   2   1 295.654 4.97211   3
   2   2  -1 298.653 4.23763   2
  -1  -2   1 9549.55 159.580   3
  -1   2   1 8984.19 187.929   1
   1   2  -1 9309.07 190.379   1
  -1   2   1 9893.94 134.649   3
   1   2  -1 9881.75 134.503   2
   0   2   1 9406.80 164.671   3
   0   2  -1 8645.90 183.724   1
   0   2   1 8801.37 183.261   1
   0   2  -1 9999.99 117.264   2
  -1  -2  -1 1850.46 26.7609   3
   1  -2   1 1870.87 38.9415   1
   1   2   1 1887.70 39.5294   1
  -1   2  -1 1917.86 24.4712   2
  -1   2  -1 1891.67 27.3985   3
   2  -2   1 174.668 4.35738   1
  -2  -2  -1 171.863 3.36354   3
  -2   2  -1 174.576 3.08757   2
  -2   2  -1 167.770 3.13908   3
   2   2   1 176.042 2.45601   2
   2   2   1 172.123 4.69080   1
  -3  -2  -1 52.4275 2.07398   3
   3  -2   1 53.9867 2.61665   1
   3   2   1 51.1633 2.60858   1
   3   2   1 54.6472 1.32364   2
  -3   2  -1 52.9666 1.90286   2
  -3   2  -1 55.0094 1.93210   3
  -4  -2  -1 41.7390 2.37231   3
   4  -2   1 39.3840 2.61766   1
   4   2   1 36.7601 2.71847   1
  -4   2  -1 38.3401 2.14471   3
   4   2   1 39.0049 1.45470   2
   5  -2   1 137.796 3.37482   2
  -5  -2  -1 140.705 4.22066   3
   5   2   1 138.774 2.91886   2
  -5   2  -1 141.952 3.85030   3
   5   2   1 143.295 4.96475   1
  -6  -2  -1 66.4946 3.73574   3
   6  -2   1 65.1653 2.83018   2
  -6   2  -1 68.0552 3.23191   3
   6   2   1 66.1536 3.66935   1
  -7  -2  -1 24.4014 2.84782   3
   7  -2   1 19.8944 2.12435   2
  -7   2  -1 24.9549 2.38250   3
   7  -3  -1 3.29515 1.83547   2
  -7  -3   1 4.98269 2.24153   3
  -7   3   1 8.03750 1.89102   3
   6  -3  -1 48.8625 2.78311   2
  -6  -3   1 41.2946 3.41068   3
   6   3  -1 43.1340 3.22329   1
  -6   3   1 47.4557 3.02346   3
  -5  -3   1 372.503 7.28598   3
   5  -3  -1 369.363 6.39877   2
   5   3  -1 361.469 5.69711   2
  -5   3   1 357.505 7.01174   3
   5   3  -1 362.615 9.26120   1
  -4  -3   1 62.3929 2.65535   3
   4  -3  -1 59.2040 2.17895   2
  -4   3   1 61.5702 2.42448   3
   4   3  -1 60.3782 3.10220   1
   4   3  -1 59.9691 1.76685   2
   3  -3  -1 69.7296 2.07385   2
  -3  -3   1 73.2388 2.36393   3
   3  -3  -1 70.9865 2.24120   1
  -3   3   1 72.9791 2.29679   3
   3   3  -1 71.8844 1.67278   2
   3   3  -1 70.5013 3.03486   1
  -2  -3   1 841.177 12.4040   3
  -2   3   1 827.879 16.9134   1
  -2   3   1 828.868 12.4041   3
   2   3  -1 837.080 17.6431   1
   2   3  -1 833.523 10.8637   2
  -1  -3   1 666.342 9.89960   3
  -1   3   1 672.878 13.9600   1
   1   3  -1 673.585 8.83980   2
  -1   3   1 674.651 10.0673   3
  -1   3   1 668.452 8.99152   2
   1   3  -1 674.644 14.3426   1
   0  -3   1 58.5118 1.43133   3
   0   3   1 58.5120 2.40148   1
   0   3  -1 60.4634 1.45229   2
   0   3   1 60.0671 1.22370   2
  -1  -3  -1 2502.61 35.7902   3
   1  -3   1 2468.03 51.5240   1
  -1   3  -1 2456.36 32.5960   2
   1   3   1 2421.22 50.1920   1
  -1   3  -1 2485.88 35.7436   3
   2  -3   1 735.436 15.4213   1
  -2  -3  -1 741.124 11.2741   3
  -2   3  -1 749.939 10.2378   2
  -2   3  -1 727.628 10.9286   3
   2   3   1 738.568 15.9053   1
   3  -3   1 22.1355 2.14925   1
  -3  -3  -1 22.6751 1.78223   3
  -3   3  -1 21.3984 1.53977   3
  -3   3  -1 24.5317 1.63085   2
   3   3   1 21.2501 0.89473   2
   3   3   1 22.3750 2.31506   1
   4  -3   1 469.025 10.6628   1
  -4  -3  -1 475.990 8.37620   3
  -4   3  -1 475.104 7.54889   2
   4   3   1 467.489 11.3288   1
  -4   3  -1 463.247 7.98309   3
  -5  -3  -1 96.8051 3.79823   3
   5  -3   1 97.6050 3.02469   2
   5   3   1 99.0737 4.38942   1
  -5   3  -1 98.7178 3.24892   3
   6  -3   1 18.0784 1.83844   2
  -6  -3  -1 16.3381 2.30531   3
   6   3   1 14.7837 2.29514   1
  -6   3  -1 17.8133 1.88978   3
   7  -3   1 9.99735 1.95936   2
  -7  -3  -1 11.6444 2.62412   3
  -7   3  -1 16.7578 2.13706   3
   7  -4  -1 81.5078 3.99824   2
  -7  -4   1 74.6827 4.69310   3
  -7   4   1 87.1887 4.08398   3
  -6  -4   1 2.19752 1.90555   3
   6  -4  -1 3.72171 1.55208   2
  -6   4   1 6.01127 1.65646   3
   6   4  -1 3.18816 1.83987   1
   5  -4  -1 27.8219 2.25465   2
  -5  -4   1 28.5733 2.85996   3
  -5   4   1 33.6265 2.55390   3
   5   4  -1 28.5582 3.04693   1
   4  -4  -1 115.047 3.07637   2
  -4  -4   1 120.078 3.65550   3
  -4   4   1 119.601 3.34437   3
   4   4  -1 112.374 2.37346   2
   4   4  -1 115.384 4.56032   1
  -3  -4   1 83.6355 2.68404   3
   3  -4  -1 79.0119 2.37253   2
   3  -4  -1 85.1747 2.72890   1
   3   4  -1 83.2914 1.79915   2
  -3   4   1 83.0853 2.59603   3
   3   4  -1 83.2383 3.57992   1
  -2  -4   1 481.481 7.75154   3
  -2   4   1 469.094 7.75010   3
  -2   4   1 486.853 7.08986   2
   2   4  -1 472.199 11.1701   1
  -2   4   1 484.366 10.5007   1
   2   4  -1 488.858 6.59325   2
  -1  -4   1 1801.20 25.3352   3
   1   4  -1 1758.37 22.7188   2
  -1   4   1 1785.19 22.9000   2
   1   4  -1 1763.39 36.2534   1
  -1   4   1 1795.15 35.8813   1
  -1   4   1 1803.52 25.5113   3
   0  -4  -1 144.073 3.03727   3
   0  -4   1 144.424 2.76811   3
   0   4  -1 142.506 2.60003   2
   0   4   1 144.009 4.25543   1
   0   4  -1 146.906 4.36936   1
   0   4   1 141.844 2.35503   2
  -1  -4  -1 544.740 8.65551   3
   1   4   1 543.164 12.3417   1
  -1   4  -1 543.793 7.77327   2
  -1   4  -1 552.023 12.1411   1
   1   4   1 553.642 7.09160   2
  -1   4  -1 548.933 8.33604   3
   2  -4   1 146.424 4.25439   1
  -2  -4  -1 144.975 3.36790   3
  -2   4  -1 142.881 2.95947   3
  -2   4  -1 145.453 3.06908   2
  -3  -4  -1 126.523 3.43739   3
   3  -4   1 129.243 4.14217   1
  -3   4  -1 127.513 3.15796   2
   3   4   1 125.655 4.71186   1
  -3   4  -1 125.758 2.99062   3
  -4  -4  -1 102.126 3.48631   3
   4  -4   1 96.4634 4.08256   1
  -4   4  -1 99.9645 3.14577   2
   4   4   1 100.088 4.51831   1
  -4   4  -1 98.9124 3.03937   3
  -5  -4  -1 51.5806 3.25850   3
   5  -4   1 52.5654 2.56966   2
   5   4   1 49.9067 3.82161   1
  -5   4  -1 48.7388 2.65546   3
   6  -4   1 4.94687 1.59841   2
  -6  -4  -1 3.65765 2.08702   3
  -6   4  -1 6.18024 1.58457   3
   6   4   1 4.91858 2.02230   1
   6  -5  -1 52.2660 3.29469   2
  -6  -5   1 41.3619 3.65540   3
  -6   5   1 54.4400 3.32747   3
   6   5  -1 47.7810 4.14338   1
   5  -5  -1 21.7095 1.96249   2
  -5  -5   1 18.1479 2.13203   3
   5   5  -1 24.7174 3.36270   1
  -5   5   1 22.9323 2.01330   3
   4  -5  -1 52.6905 2.43419   2
  -4  -5   1 53.3004 2.85967   3
  -4   5   1 49.2110 2.49407   3
   4   5  -1 50.5356 3.60616   1
   3  -5  -1 24.5125 1.72921   2
  -3  -5   1 26.4474 2.01987   3
   3  -5  -1 25.1594 1.94773   1
   3   5  -1 25.2147 2.79657   1
  -3   5   1 25.2563 1.90028   3
  -2  -5   1 615.046 9.75391   3
   2   5  -1 612.737 8.30594   2
  -2   5   1 603.596 9.78923   3
  -2   5   1 612.703 8.88192   2
  -2   5   1 615.891 13.4385   1
  -1  -5   1 53.4455 1.85886   3
   1   5  -1 51.9593 1.52979   2
  -1   5   1 54.0811 2.12107   3
  -1   5   1 54.0023 1.73517   2
  -1   5   1 54.8127 2.74293   1
   0  -5   1 73.4846 2.02462   3
   0  -5  -1 71.8064 2.21692   3
   0   5   1 73.5877 1.71043   2
   0   5  -1 76.8912 3.36945   1
   0   5   1 76.5060 3.30074   1
   0   5  -1 74.7415 1.93006   2
  -1  -5  -1 68.3199 2.26985   3
  -1   5  -1 63.7205 2.00250   2
  -1   5  -1 67.8398 3.15634   1
  -1   5  -1 64.0339 2.00558   3
   1   5   1 64.2512 3.28557   1
   1   5   1 63.6100 1.34190   2
   2  -5   1 110.208 3.86237   1
  -2  -5  -1 111.450 3.05605   3
  -2   5  -1 108.673 2.69900   3
  -2   5  -1 110.919 2.78183   2
   3  -5   1 115.391 4.06297   1
  -3  -5  -1 111.182 3.37695   3
   3   5   1 112.796 4.77790   1
  -3   5  -1 109.496 2.93278   3
  -3   5  -1 113.113 3.19560   2
  -4  -5  -1 192.884 4.93858   3
  -4   5  -1 191.341 4.54718   2
   4   5   1 195.665 6.76460   1
  -4   5  -1 197.915 4.41549   3
   5  -5   1 26.9312 2.41896   2
  -5  -5  -1 21.7376 2.33886   3
   5   5   1 23.7256 3.34941   1
  -5   5  -1 26.8075 2.24947   3
   6  -5   1 32.7857 3.00681   2
  -6  -5  -1 25.6180 2.90305   3
  -6   5  -1 32.2954 2.78998   3
   6   5   1 31.1821 3.95246   1
   6  -6  -1 22.6478 2.43761   2
  -6  -6   1 24.3498 2.80808   3
   6   6  -1 22.6744 3.24898   1
  -6   6   1 26.9623 2.46874   3
  -5  -6   1 1.30620 1.75439   3
   5  -6  -1 4.07604 1.56688   2
  -5   6   1 3.63503 1.49943   3
   5   6  -1 2.68068 2.14627   1
   4  -6  -1 9.42311 1.46530   2
  -4  -6   1 10.7525 1.72917   3
   4   6  -1 11.1235 2.27873   1
  -4   6   1 10.8631 1.54880   3
   3  -6  -1 53.2528 2.67835   1
   3  -6  -1 52.1230 2.29206   2
  -3  -6   1 51.1185 2.64205   3
   3   6  -1 50.8175 3.67465   1
  -3   6   1 50.8638 2.42396   3
  -2  -6   1 149.863 3.63848   3
  -2   6   1 144.207 4.84041   1
  -2   6   1 146.902 3.63773   3
   2   6  -1 147.949 5.45518   1
  -1  -6   1 166.643 3.61950   3
  -1   6   1 167.240 3.82702   3
   1   6  -1 160.893 5.62211   1
  -1   6   1 163.917 3.24744   2
  -1   6   1 167.554 5.33582   1
   1   6  -1 159.230 3.00846   2
   0  -6  -1 122.889 3.18886   3
   0  -6   1 123.334 2.90338   3
   0   6   1 121.826 2.47218   2
   0   6   1 122.985 4.59900   1
   0   6  -1 122.048 2.67496   2
   0   6  -1 123.508 4.70639   1
  -1  -6  -1 74.6413 2.62206   3
  -1   6  -1 76.0103 3.73378   1
   1   6   1 71.1515 3.84710   1
  -1   6  -1 72.4841 2.30926   3
  -1   6  -1 73.3264 2.30797   2
  -2  -6  -1 30.7690 2.17993   3
   2  -6   1 30.3882 2.49440   1
  -2   6  -1 29.1635 1.79414   3
   2   6   1 31.4578 3.23237   1
  -2   6  -1 31.2573 2.03331   2
  -3  -6  -1 133.970 3.89819   3
   3  -6   1 133.092 4.74071   1
   3   6   1 133.909 5.68274   1
  -3   6  -1 138.476 3.67801   2
  -3   6  -1 130.604 3.36269   3
  -4  -6  -1 44.0635 2.99901   3
   4   6   1 53.7292 4.38896   1
  -4   6  -1 51.7280 3.00166   2
  -4   6  -1 52.0660 2.46623   3
  -5  -6  -1 0.23353 1.83827   3
   5  -6   1 8.20343 1.62992   2
  -5   6  -1 6.71790 1.48040   3
   5   6   1 5.15713 2.29891   1
   6  -6   1 4.07403 1.81735   2
  -6  -6  -1 -1.6596 2.15351   3
   6   6   1 2.82248 2.38955   1
  -5  -7   1 7.59563 2.09170   3
   5  -7  -1 13.7361 2.01372   2
   5   7  -1 9.90899 2.78978   1
  -5   7   1 13.6164 1.88652   3
  -4  -7   1 11.4271 1.87956   3
   4  -7  -1 16.7518 1.75968   2
   4   7  -1 13.6900 2.71709   1
  -4   7   1 14.3192 1.70297   3
   3  -7  -1 14.7390 1.50561   2
  -3  -7   1 15.0461 1.79562   3
   3   7  -1 12.9672 2.48598   1
  -3   7   1 15.0923 1.60289   3
  -2  -7   1 21.0220 2.02273   3
   2   7  -1 23.2539 3.21784   1
  -2   7   1 22.5727 2.11372   3
  -2   7   1 20.4589 2.72079   1
  -1  -7   1 18.2108 1.78817   3
   1   7  -1 17.9451 2.43150   1
  -1   7   1 17.2357 2.21956   1
  -1   7   1 17.9464 1.37477   2
   0  -7  -1 62.8495 2.54111   3
   0  -7   1 62.3997 2.30923   3
   0   7   1 66.7972 3.82649   1
   0   7  -1 68.1809 4.10037   1
   0   7  -1 62.1913 2.16043   2
  -1  -7  -1 6.49345 1.31505   3
   1  -7   1 8.06826 1.07513   3
   1   7   1 5.14786 1.89483   1
  -1   7  -1 5.40122 1.89005   1
  -1   7  -1 7.78749 1.19547   2
  -2  -7  -1 2.89917 1.31332   3
   2  -7   1 3.16557 1.45440   1
  -2   7  -1 3.11023 1.11289   3
   2   7   1 0.94726 1.86146   1
  -2   7  -1 2.79023 1.24580   2
   3  -7   1 42.2460 3.27056   1
  -3  -7  -1 41.9942 2.90470   3
  -3   7  -1 39.3510 2.59419   2
   3   7   1 46.1517 4.28889   1
  -3   7  -1 42.5025 2.25693   3
  -4  -7  -1 1.61380 1.73656   3
  -4   7  -1 2.01159 1.60980   2
   4   7   1 4.59578 2.38162   1
   5  -7   1 7.82358 1.73160   2
  -5  -7  -1 1.83384 1.98611   3
   5   7   1 4.24638 2.52510   1
  -4  -8   1 -0.3146 1.70384   3
   4  -8  -1 4.75147 1.57051   2
   4   8  -1 7.01172 2.68060   1
  -4   8   1 5.79674 1.56340   3
  -3  -8   1 3.08797 1.59190   3
   3  -8  -1 7.99153 1.45769   2
  -3   8   1 7.23159 1.51429   3
   3   8  -1 7.22664 2.58962   1
  -2  -8   1 -0.8329 1.26852   3
  -2   8   1 1.32293 1.78663   1
  -2   8   1 2.30142 1.29655   3
   2   8  -1 0.92261 2.02877   1
  -1  -8   1 30.7089 2.23379   3
   1  -8  -1 30.6950 2.21012   3
  -1   8   1 32.2555 3.46441   1
   1   8  -1 32.0621 3.78858   1
   0  -8  -1 40.7933 2.46394   3
   0  -8   1 36.1563 2.13843   3
   0   8  -1 39.0378 4.12774   1
   0   8   1 40.1541 3.88658   1
  -1  -8  -1 2.48770 1.34231   3
   1  -8   1 1.66413 1.01678   3
  -1   8  -1 1.23584 1.12573   2
  -1   8  -1 0.81155 1.92556   1
   1   8   1 0.54485 1.91222   1
  -2  -8  -1 21.8330 2.04543   3
   2  -8   1 24.7495 2.87543   1
   2   8   1 20.7710 3.01750   1
  -2   8  -1 19.1955 1.79060   2
  -3  -8  -1 34.8742 3.04123   3
   3   8   1 37.3522 4.73249   1
  -3   8  -1 34.8742 2.83584   2
  -4  -8  -1 -1.5628 1.82955   3
   4   8   1 4.04326 2.54984   1
   3  -9  -1 10.4624 1.57671   2
  -3  -9   1 4.70098 1.86005   3
  -3   9   1 7.78205 1.69451   3
   3   9  -1 6.32708 2.95654   1
  -2  -9   1 -1.0087 1.46255   3
   2  -9  -1 5.58601 1.32284   3
   2   9  -1 0.95137 2.45271   1
   1  -9  -1 22.4886 2.27882   3
  -1   9   1 19.3294 2.92193   1
   1   9  -1 20.7430 3.21532   1
   0  -9  -1 0.19186 1.34574   3
   0   9   1 -0.2607 2.06070   1
   0   9  -1 1.07285 2.33558   1
  -1  -9  -1 5.29999 1.68117   3
   1   9   1 6.68036 2.52712   1
  -2  -9  -1 8.37586 1.88009   3
   2  -9   1 11.0493 2.16346   1
   2   9   1 10.9234 2.92632   1
  -2   9  -1 7.51410 1.70197   2
  -3  -9  -1 2.80667 1.92319   3
   3   9   1 7.00608 2.84392   1
  -3   9  -1 4.92412 1.85336   2
   7   0  -2 4.23123 1.53599   2
  -7   0   2 5.93698 1.93273   3
  -6   0   2 60.0857 3.10981   3
   6   0  -2 62.8795 2.64151   2
   5   0  -2 65.3621 2.37401   2
  -5   0   2 67.3015 2.85323   3
   4   0  -2 1.37479 0.64585   1
  -4   0   2 0.90991 1.01138   3
   4   0  -2 1.59666 0.87847   2
   3   0  -2 1272.86 16.7247   2
   3   0  -2 1285.10 25.2421   1
  -3   0   2 1280.01 18.5997   3
  -2   0   2 734.316 10.8648   3
   2   0  -2 742.329 9.80101   2
  -1   0   2 532.351 7.67342   3
  -1   0   2 530.980 10.6782   1
   1   0  -2 527.724 7.01733   2
   0   0  -2 65.3688 1.23212   2
   0   0   2 67.6219 2.20797   1
  -1   0  -2 113.328 1.94071   2
   1   0   2 120.609 3.53118   1
  -1   0  -2 115.550 2.14525   3
  -2   0  -2 717.192 9.67733   2
  -2   0  -2 730.676 10.7896   3
   2   0   2 744.019 15.3236   1
  -3   0  -2 1318.20 17.0730   2
  -3   0  -2 1302.47 19.0241   3
   3   0   2 1297.08 26.6881   1
   4   0   2 13.8192 1.79968   1
   4   0   2 11.7470 1.01561   2
  -4   0  -2 12.9831 1.47518   3
   5   0   2 9.06006 1.71773   1
  -5   0  -2 7.38509 1.57672   3
   5   0   2 7.25926 1.11933   2
  -6   0  -2 8.88073 1.93000   3
   6   0   2 8.06293 1.33902   2
  -7   0  -2 6.04980 2.05733   3
  -7  -1   2 40.9504 3.52356   3
   7  -1  -2 37.6873 2.78143   2
   7   1  -2 34.3477 2.54686   2
  -7   1   2 44.0450 3.39051   3
   6  -1  -2 18.7699 1.78343   2
  -6  -1   2 23.2820 2.17085   3
  -6   1   2 19.6893 2.00031   3
   6   1  -2 20.5418 1.71545   2
   5  -1  -2 25.8712 1.94905   2
  -5  -1   2 18.3228 1.79200   3
   5   1  -2 24.5917 1.89084   1
   5   1  -2 25.4373 1.79938   2
  -5   1   2 24.7297 2.34833   3
  -4  -1   2 119.540 3.23722   3
   4  -1  -2 116.792 2.74320   2
   4   1  -2 115.770 2.61978   2
   4   1  -2 120.548 3.43083   1
  -4   1   2 116.427 3.18006   3
  -3  -1   2 1229.18 17.8446   3
   3  -1  -2 1231.69 16.1334   2
   3   1  -2 1237.67 16.0069   2
  -3   1   2 1197.62 17.8491   3
   3   1  -2 1223.46 24.5803   1
   2  -1  -2 3061.90 41.0830   2
  -2  -1   2 3151.91 45.9661   3
  -2   1   2 3137.98 46.8436   3
   2   1  -2 3143.77 41.2861   2
   2   1  -2 3181.83 63.8893   1
  -1  -1   2 4627.02 65.3571   3
   1  -1  -2 4482.00 59.5477   2
  -1   1   2 4688.76 66.5685   3
   1   1  -2 4654.23 59.8898   2
  -1   1   2 4598.02 91.6367   1
   0  -1  -2 1846.43 23.2640   2
   0  -1   2 1740.35 36.9988   1
   0   1  -2 1777.97 23.8116   2
   0   1   2 1796.58 28.1279   3
   0   1   2 1810.31 37.7339   1
   1  -1   2 1107.44 22.3777   1
  -1  -1  -2 1130.74 14.1803   2
  -1  -1  -2 1122.99 15.8223   3
  -1   1  -2 1084.64 15.8738   3
  -1   1  -2 1082.11 14.3037   2
   1   1   2 1125.74 22.4752   1
   2  -1   2 198.862 5.16825   1
  -2  -1  -2 196.598 2.96342   2
  -2  -1  -2 201.889 3.70650   3
  -2   1  -2 202.691 3.34797   2
  -2   1  -2 198.810 3.51647   3
   2   1   2 197.740 5.22445   1
   3  -1   2 1044.51 21.9720   1
  -3  -1  -2 1079.91 15.8718   3
   3   1   2 1079.11 22.2181   1
  -3   1  -2 1072.52 15.6904   3
  -3   1  -2 1058.11 14.2413   2
   3   1   2 1055.11 13.8619   2
  -4  -1  -2 130.023 3.59705   3
   4  -1   2 128.038 4.41526   1
   4   1   2 125.280 2.60078   2
   4   1   2 130.836 4.58862   1
  -4   1  -2 131.242 3.39647   3
  -4   1  -2 133.501 3.07049   2
  -5  -1  -2 24.5337 2.50469   3
   5  -1   2 26.0837 1.81584   2
   5  -1   2 32.6721 2.81604   1
  -5   1  -2 26.0565 2.36148   3
   5   1   2 28.8708 2.76006   1
   5   1   2 25.6615 1.62532   2
  -6  -1  -2 2.98389 1.87072   3
   6  -1   2 3.24724 1.26093   2
  -6   1  -2 1.47971 1.53138   3
   7  -1   2 19.1938 1.99604   2
  -7  -1  -2 19.8971 2.68471   3
  -7   1  -2 21.4490 2.43583   3
   7  -2  -2 89.0459 3.73059   2
  -7  -2   2 94.8438 4.39826   3
  -7   2   2 92.3346 3.93415   3
  -6  -2   2 39.5961 3.02884   3
   6  -2  -2 36.4406 2.55691   2
   6   2  -2 31.4402 2.09129   2
  -6   2   2 35.2379 2.88858   3
   5  -2  -2 17.9755 1.53034   2
  -5  -2   2 16.1932 1.87873   3
   5   2  -2 17.9534 1.41782   2
   5   2  -2 19.3423 2.17328   1
  -5   2   2 19.5017 1.85831   3
  -4  -2   2 304.512 5.81094   3
   4  -2  -2 303.823 5.15406   2
  -4   2   2 304.200 5.77908   3
   4   2  -2 308.602 7.43223   1
   4   2  -2 306.315 4.86488   2
   3  -2  -2 97.4562 2.28516   2
  -3  -2   2 105.782 2.60811   3
   3   2  -2 100.221 2.14444   2
  -3   2   2 97.9776 2.58563   3
   3   2  -2 97.4587 3.20766   1
  -2  -2   2 15.0720 1.19765   3
   2  -2  -2 13.7829 1.10246   2
   2   2  -2 13.4386 1.00103   2
  -2   2   2 11.5009 1.23185   3
  -2   2   2 14.1816 0.84340   1
   2   2  -2 14.8949 1.56960   1
  -1  -2   2 1047.76 14.5595   3
   1  -2  -2 1046.43 13.3040   2
  -1   2   2 1015.83 14.8796   3
   1   2  -2 1036.39 13.3518   2
   1   2  -2 1034.03 21.0422   1
  -1   2   2 1011.75 20.6039   1
   0  -2   2 985.676 13.6262   3
   0  -2  -2 981.065 12.3736   2
   0  -2   2 968.096 19.8199   1
   0   2  -2 964.955 12.6472   2
   0   2   2 971.604 19.7611   1
   0   2   2 966.633 14.0234   3
  -1  -2  -2 98.9211 2.21557   3
   1  -2   2 98.3487 3.03488   1
  -1   2  -2 97.5897 1.78706   3
  -1   2  -2 99.0342 2.06046   2
   1   2   2 98.0032 3.29513   1
  -2  -2  -2 1366.16 19.4957   3
   2  -2   2 1340.82 27.2216   1
   2   2   2 1375.21 16.9572   2
  -2   2  -2 1337.76 17.6108   2
  -2   2  -2 1296.89 19.0702   3
   2   2   2 1344.39 27.5257   1
  -3  -2  -2 546.115 8.80790   3
   3  -2   2 538.164 11.9336   1
   3   2   2 543.304 7.20610   2
   3   2   2 523.865 12.1847   1
  -3   2  -2 539.500 8.47043   3
  -3   2  -2 538.407 7.93186   2
   4  -2   2 55.2560 3.26331   1
  -4  -2  -2 54.1271 2.61447   3
  -4   2  -2 56.2157 2.32808   2
  -4   2  -2 50.8570 2.31522   3
   4   2   2 51.3067 1.56705   2
   4   2   2 53.9982 3.25658   1
   5  -2   2 26.3015 1.95023   2
  -5  -2  -2 28.4607 2.61763   3
   5   2   2 30.3264 3.05429   1
  -5   2  -2 27.7177 2.32556   3
   6  -2   2 72.1954 2.93845   2
  -6  -2  -2 72.8613 3.82818   3
   6   2   2 81.7021 4.27607   1
  -6   2  -2 73.8991 3.26899   3
   7  -2   2 3.70807 1.65769   2
  -7  -2  -2 2.83974 2.28267   3
  -7   2  -2 7.51397 1.91550   3
   7  -3  -2 5.64009 1.85315   2
  -7  -3   2 6.14729 2.25493   3
  -7   3   2 8.71197 1.98187   3
  -6  -3   2 2.46919 1.79829   3
   6  -3  -2 1.59762 1.44546   2
  -6   3   2 3.19017 1.57171   3
  -5  -3   2 88.1140 3.47603   3
   5  -3  -2 83.6172 2.88754   2
   5   3  -2 83.4077 2.37140   2
  -5   3   2 84.0875 3.18624   3
   5   3  -2 84.2705 3.80786   1
  -4  -3   2 14.2055 1.56134   3
   4  -3  -2 11.4480 1.19164   2
  -4   3   2 13.8056 1.47802   3
   4   3  -2 14.8403 1.09775   2
   4   3  -2 14.1522 2.12446   1
   3  -3  -2 50.9744 1.57678   1
  -3  -3   2 50.8649 2.09429   3
   3  -3  -2 50.2214 1.78757   2
  -3   3   2 46.0865 2.06799   3
   3   3  -2 51.3162 1.56094   2
   3   3  -2 50.3240 2.55854   1
   2  -3  -2 3826.43 50.7880   2
  -2  -3   2 3807.59 55.4257   3
   2   3  -2 3831.78 49.3360   2
  -2   3   2 3687.01 75.7482   1
   2   3  -2 3705.67 78.4647   1
  -2   3   2 3785.11 54.1314   3
   1  -3  -2 135.000 2.34989   2
  -1  -3   2 133.895 2.48420   3
   1   3  -2 135.087 2.41949   2
   1   3  -2 135.912 4.08350   1
  -1   3   2 133.739 3.62476   1
  -1   3   2 136.807 2.89606   3
   0  -3   2 362.945 5.42668   3
   0  -3  -2 371.376 4.88224   2
   0   3  -2 365.056 8.44631   1
   0   3   2 357.382 8.28842   1
   0   3  -2 367.818 5.30232   2
  -1  -3  -2 1971.71 27.7985   3
   1  -3   2 1963.72 39.1379   1
   1   3   2 1973.03 39.3404   1
  -1   3  -2 1911.42 27.6264   3
  -1   3  -2 1949.27 25.1058   2
  -2  -3  -2 239.004 4.53027   3
   2  -3   2 241.188 6.07661   1
   2   3   2 238.633 6.44911   1
  -2   3  -2 240.037 4.12518   2
  -2   3  -2 234.311 4.04751   3
  -3  -3  -2 32.4588 2.00122   3
   3  -3   2 33.5300 2.80726   1
  -3   3  -2 34.5190 1.89464   2
  -3   3  -2 32.2903 1.67924   3
   3   3   2 32.1774 2.79514   1
  -4  -3  -2 389.504 7.31888   3
   4  -3   2 381.198 9.45959   1
  -4   3  -2 380.158 6.78757   3
   4   3   2 387.773 9.96133   1
  -4   3  -2 394.381 6.63769   2
  -5  -3  -2 44.4129 3.07782   3
  -5   3  -2 43.0882 2.40711   3
   5   3   2 47.3635 3.62050   1
  -6  -3  -2 8.70179 2.15095   3
   6  -3   2 11.7868 1.67446   2
  -6   3  -2 10.3902 1.68540   3
   6   3   2 15.0072 2.39380   1
   7  -3   2 37.7300 3.11715   2
  -7  -3  -2 32.2027 3.22387   3
  -7   3  -2 44.4256 3.19517   3
   7  -4  -2 61.4076 3.81675   2
  -7  -4   2 56.2268 4.27829   3
  -7   4   2 63.1207 3.90188   3
   6  -4  -2 2.04897 1.53003   2
  -6  -4   2 1.52065 1.83133   3
  -6   4   2 2.99852 1.61570   3
   6   4  -2 2.32006 1.73088   1
   5  -4  -2 24.8113 2.14932   2
  -5  -4   2 20.0122 2.01218   3
   5   4  -2 24.2819 2.94598   1
  -5   4   2 24.2178 2.48938   3
  -4  -4   2 180.834 4.35179   3
   4  -4  -2 182.030 3.91727   2
   4   4  -2 182.455 5.80267   1
  -4   4   2 176.631 4.30505   3
   4   4  -2 179.912 3.30881   2
   3  -4  -2 49.0245 1.91636   1
  -3  -4   2 49.2134 2.20474   3
   3  -4  -2 50.7063 1.97390   2
   3   4  -2 47.7405 1.55242   2
   3   4  -2 48.9958 2.98423   1
  -3   4   2 47.3872 2.19322   3
  -2  -4   2 204.071 3.85486   3
   2  -4  -2 199.971 3.53422   2
   2   4  -2 198.682 3.29887   2
   2   4  -2 198.061 5.76042   1
  -2   4   2 200.206 4.99852   1
  -2   4   2 194.041 4.01562   3
  -1  -4   2 478.020 7.29053   3
   1  -4  -2 469.744 6.61736   2
  -1   4   2 477.455 10.5157   1
   1   4  -2 473.126 10.9902   1
   1   4  -2 473.023 6.70151   2
  -1   4   2 475.561 7.70610   3
   0  -4  -2 219.003 3.19239   2
   0  -4   2 215.179 3.63039   3
   0  -4  -2 217.665 4.16897   3
   0   4  -2 218.366 3.65920   2
   0   4  -2 219.739 5.92576   1
   0   4   2 216.122 5.77863   1
  -1  -4  -2 431.279 7.14483   3
   1  -4   2 417.023 9.84722   1
   1   4   2 433.266 10.1219   1
  -1   4  -2 431.157 6.56596   3
  -1   4  -2 424.503 6.42032   2
   2  -4   2 491.679 11.1681   1
  -2  -4  -2 492.454 8.20945   3
  -2   4  -2 492.976 7.47101   2
  -2   4  -2 484.135 7.60928   3
   2   4   2 488.927 11.5833   1
  -3  -4  -2 171.477 4.11221   3
   3  -4   2 176.584 5.35980   1
   3   4   2 171.567 5.67508   1
  -3   4  -2 172.571 3.59902   3
  -3   4  -2 176.084 3.80540   2
  -4  -4  -2 24.5968 2.49287   3
   4  -4   2 24.4485 3.32470   1
   4   4   2 30.1305 3.19166   1
  -4   4  -2 28.2796 1.95998   3
  -4   4  -2 25.9560 2.34844   2
  -5  -4  -2 -0.1528 1.63330   3
  -5   4  -2 0.82690 1.19850   3
   5   4   2 3.04707 1.86094   1
  -6  -4  -2 4.06040 2.11285   3
   6  -4   2 7.75929 1.70001   2
  -6   4  -2 7.90562 1.57728   3
   6   4   2 6.10743 2.20508   1
   6  -5  -2 4.73703 1.81381   2
  -6  -5   2 2.27632 1.94948   3
   6   5  -2 5.98444 2.14358   1
  -6   5   2 9.15595 1.93049   3
  -5  -5   2 23.0326 2.22236   3
   5  -5  -2 21.1230 1.87571   2
   5   5  -2 22.4044 3.22340   1
  -5   5   2 25.4354 2.66678   3
   4  -5  -2 64.3638 2.52507   2
  -4  -5   2 64.5614 2.95777   3
   4   5  -2 63.8256 3.86416   1
  -4   5   2 62.5007 2.79696   3
   3  -5  -2 396.099 6.37660   2
  -3  -5   2 392.530 6.96894   3
   3   5  -2 393.093 10.0703   1
   3   5  -2 388.043 5.79119   2
  -3   5   2 387.575 7.06926   3
  -2  -5   2 365.936 6.24814   3
   2  -5  -2 368.924 5.71440   2
   2   5  -2 362.485 5.45002   2
  -2   5   2 365.642 8.59458   1
   2   5  -2 365.312 9.41005   1
  -2   5   2 357.601 6.49123   3
   1  -5  -2 107.187 2.24542   2
  -1  -5   2 105.893 2.49304   3
  -1   5   2 105.370 2.94511   3
  -1   5   2 109.525 3.83989   1
   1   5  -2 103.520 2.31660   2
   0  -5  -2 3.58231 0.92665   3
   0  -5   2 4.65476 0.71812   3
   0  -5  -2 4.95039 0.62042   2
   0   5  -2 5.03992 0.88051   2
   0   5  -2 4.32056 1.57117   1
   0   5   2 5.34432 1.40465   1
  -1  -5  -2 114.903 3.07409   3
   1  -5   2 113.397 4.16057   1
  -1   5  -2 112.986 2.52381   3
   1   5   2 116.059 4.45269   1
  -1   5  -2 109.164 2.67399   2
   2  -5   2 341.631 8.57413   1
  -2  -5  -2 338.567 6.38950   3
  -2   5  -2 335.969 5.71609   3
   2   5   2 342.901 9.08588   1
  -2   5  -2 341.274 5.80618   2
  -3  -5  -2 289.935 6.07204   3
   3  -5   2 301.004 7.94368   1
  -3   5  -2 290.255 5.37219   3
  -3   5  -2 296.942 5.50759   2
   3   5   2 305.324 8.59067   1
  -4  -5  -2 42.0871 2.84417   3
   4   5   2 41.7965 3.85773   1
  -4   5  -2 43.9103 2.20539   3
  -4   5  -2 41.1377 2.69271   2
  -5  -5  -2 -0.9452 1.74119   3
  -5   5  -2 0.95300 1.21809   3
   5   5   2 1.75686 1.99232   1
   6  -5   2 2.47530 1.62295   2
  -6  -5  -2 0.12265 2.09929   3
   6   5   2 0.95917 2.13098   1
   6  -6  -2 12.1357 2.17770   2
  -6  -6   2 13.5588 2.41310   3
  -6   6   2 18.7302 2.30035   3
   6   6  -2 16.6755 2.87085   1
  -5  -6   2 -0.8317 1.61897   3
   5  -6  -2 -1.4327 1.43365   2
  -5   6   2 2.73158 1.45860   3
   5   6  -2 0.18001 1.95431   1
   4  -6  -2 38.0814 2.40731   2
  -4  -6   2 36.2065 2.72623   3
  -4   6   2 37.9002 2.55058   3
   4   6  -2 38.7558 3.63309   1
   3  -6  -2 277.049 5.09546   2
  -3  -6   2 272.068 5.57659   3
   3   6  -2 272.704 8.22837   1
  -3   6   2 269.046 5.63877   3
  -2  -6   2 223.687 4.47783   3
   2  -6  -2 215.775 4.01764   2
  -2   6   2 209.390 6.07531   1
   2   6  -2 207.538 3.68158   2
  -2   6   2 215.279 4.71321   3
   2   6  -2 215.680 6.91376   1
  -1  -6   2 25.6087 1.59646   3
   1  -6  -2 26.9755 1.40832   2
  -1   6   2 25.4647 2.02618   3
  -1   6   2 28.0644 2.53338   1
   1   6  -2 23.6871 2.84103   1
   1   6  -2 26.6471 1.48631   2
   0  -6   2 8.26444 0.96965   3
   0  -6  -2 8.14840 0.77110   2
   0  -6  -2 7.04190 1.17451   3
   0   6  -2 7.41736 1.91415   1
   0   6   2 6.72539 1.66645   1
   0   6  -2 6.55198 1.02116   2
   1  -6   2 29.2291 2.73458   1
  -1  -6  -2 28.5375 2.10095   3
   1   6   2 24.5678 3.06782   1
  -1   6  -2 30.5525 1.84564   2
  -2  -6  -2 138.449 3.82110   3
   2  -6   2 134.849 4.89754   1
  -2   6  -2 129.492 3.09290   3
  -2   6  -2 141.397 3.52524   2
   2   6   2 132.799 5.38663   1
  -3  -6  -2 262.985 5.82349   3
   3  -6   2 258.398 7.47940   1
   3   6   2 268.202 8.32291   1
  -3   6  -2 264.653 5.29261   2
  -3   6  -2 256.151 5.38173   3
  -4  -6  -2 -1.2778 1.56217   3
   4   6   2 0.48539 1.99959   1
  -4   6  -2 -0.6727 1.46683   2
  -5  -6  -2 0.11683 1.82992   3
   5   6   2 1.90086 2.29884   1
  -5  -7   2 -0.6596 1.78328   3
   5  -7  -2 4.04419 1.74415   2
   5   7  -2 3.58374 2.39554   1
  -5   7   2 4.41924 1.62019   3
  -4  -7   2 22.5535 2.16432   3
   4  -7  -2 25.3717 2.05799   2
  -4   7   2 27.2721 2.58808   3
   4   7  -2 29.4964 4.10083   1
   3  -7  -2 110.526 3.20738   2
  -3  -7   2 107.062 3.56634   3
  -3   7   2 101.896 3.52504   3
   3   7  -2 105.972 5.32387   1
  -2  -7   2 41.5354 2.31022   3
   2  -7  -2 44.6886 2.01627   2
  -2   7   2 43.1573 3.08683   1
  -2   7   2 43.3502 2.57270   3
   2   7  -2 45.0866 3.80291   1
  -1  -7   2 45.4468 2.04993   3
   1  -7  -2 45.1045 1.76538   2
   1   7  -2 46.8679 3.78754   1
   1   7  -2 44.4896 1.85194   2
  -1   7   2 44.4815 3.27020   1
   0  -7  -2 3.65257 1.22567   3
   0  -7   2 2.09102 0.89224   3
   0   7   2 3.45145 1.72668   1
   0   7  -2 4.11287 1.06716   2
   0   7  -2 2.49779 1.92164   1
  -1  -7  -2 3.49273 1.33222   3
   1  -7   2 4.29260 0.95026   3
   1  -7   2 3.66566 1.60804   1
  -1   7  -2 3.84228 1.21461   2
   1   7   2 5.50121 2.00711   1
   2  -7   2 282.834 8.25219   1
  -2  -7  -2 286.375 6.20853   3
  -2   7  -2 286.111 5.53503   2
   2   7   2 294.285 9.05732   1
  -3  -7  -2 81.4706 3.62489   3
   3  -7   2 80.5365 4.31496   1
  -3   7  -2 80.5381 3.30796   2
   3   7   2 87.3685 5.43251   1
  -4  -7  -2 7.57348 2.00529   3
  -4   7  -2 8.98648 1.88005   2
   4   7   2 9.66288 2.75448   1
  -5  -7  -2 -0.8649 2.02710   3
   5   7   2 3.81119 2.66575   1
  -4  -8   2 2.43960 1.76549   3
   4  -8  -2 7.61592 1.73221   2
  -4   8   2 9.10366 1.77468   3
   4   8  -2 8.67810 2.80470   1
   3  -8  -2 88.1432 3.11258   2
  -3  -8   2 83.2601 3.41597   3
  -3   8   2 86.3917 3.48363   3
   3   8  -2 87.2063 5.54848   1
   2  -8  -2 36.4537 2.05786   2
  -2  -8   2 33.0470 2.42020   3
  -2   8   2 32.2024 3.32498   1
   2   8  -2 34.3849 4.10306   1
  -2   8   2 35.0139 2.56191   3
   1  -8  -2 5.69745 1.40306   3
  -1   8   2 4.29384 1.96910   1
   1   8  -2 2.15483 2.23688   1
   0  -8  -2 2.33905 1.34967   3
   0   8   2 2.28790 1.92828   1
   0   8  -2 0.84281 2.04690   1
   0   8  -2 0.61491 1.10253   2
  -1  -8  -2 -0.0513 1.37300   3
   1  -8   2 3.14082 1.75682   1
   1   8   2 0.20706 1.98175   1
  -1   8  -2 -0.3124 1.19494   2
   2  -8   2 34.1193 3.54045   1
  -2  -8  -2 32.9142 2.87049   3
  -2   8  -2 31.7608 2.57659   2
   2   8   2 28.9908 4.12990   1
  -3  -8  -2 66.8937 3.67792   3
   3   8   2 75.7147 5.48876   1
  -3   8  -2 68.7342 3.37515   2
  -4  -8  -2 1.57468 1.94807   3
   4   8   2 5.73564 2.74270   1
  -4   8  -2 3.88394 1.87930   2
   3   9  -2 8.50379 2.98954   1
  -3   9   2 8.42275 1.78990   3
   2  -9  -2 4.42241 1.45919   3
   2   9  -2 3.14669 2.62673   1
   1  -9  -2 4.15142 1.54801   3
   1   9  -2 2.98258 2.55571   1
  -1   9   2 4.51934 2.22047   1
   0  -9  -2 3.45308 1.59362   3
   0   9  -2 0.49240 2.37434   1
   0   9   2 1.33666 2.20797   1
  -1  -9  -2 13.8257 2.05115   3
   1   9   2 13.7220 2.93369   1
  -1   9  -2 11.8626 1.63136   2
  -2  -9  -2 71.8796 3.75044   3
   2  -9   2 70.2364 4.72331   1
   2   9   2 77.2372 5.96199   1
  -2   9  -2 66.1537 3.27250   2
   8   0  -3 31.1072 2.50871   2
  -8   0   3 34.5469 3.04224   3
   7   0  -3 7.87645 1.68007   2
  -7   0   3 12.4329 2.08448   3
   6   0  -3 -0.9949 1.21452   2
  -6   0   3 -1.3123 1.43887   3
  -5   0   3 6.32225 1.42373   3
   5   0  -3 8.35641 1.30462   2
   4   0  -3 469.974 7.07891   2
  -3   0   3 325.291 6.85206   1
   3   0  -3 333.215 5.11290   2
  -3   0   3 325.111 5.62343   3
   2   0  -3 164.902 2.88743   2
  -2   0   3 165.334 3.77271   1
  -2   0   3 161.947 3.09956   3
  -1   0   3 -1.3625 0.53251   3
   1   0  -3 -0.8954 0.65507   2
  -1   0   3 0.07099 0.87879   1
   0   0   3 1923.35 40.2202   1
   0   0  -3 1938.14 25.5223   2
   0   0  -3 1964.64 27.9757   3
  -1   0  -3 773.736 10.9780   3
  -1   0  -3 750.961 9.97829   2
   1   0   3 758.004 15.9906   1
  -2   0  -3 2585.08 38.1518   3
   2   0   3 2574.41 54.8057   1
  -2   0  -3 2630.22 33.5921   2
   3   0   3 281.198 7.33849   1
  -3   0  -3 281.044 4.49632   2
  -3   0  -3 284.322 5.13960   3
  -4   0  -3 2.94231 1.25926   3
   4   0   3 2.19153 1.65606   1
  -4   0  -3 4.06078 1.04631   2
   5   0   3 82.6852 2.44734   2
   5   0   3 87.4617 4.26160   1
  -5   0  -3 82.6950 3.30579   3
   6   0   3 10.1984 1.39433   2
  -6   0  -3 9.23748 1.97244   3
  -7   0  -3 11.8146 2.38480   3
   8  -1  -3 4.48166 1.93103   2
   8   1  -3 2.73266 1.70924   2
  -7  -1   3 12.3448 2.17996   3
   7  -1  -3 9.50391 1.77634   2
  -7   1   3 12.4423 2.12558   3
   7   1  -3 6.71775 1.56541   2
  -6  -1   3 0.31829 1.55942   3
   6  -1  -3 -0.7297 1.27549   2
   6   1  -3 1.04100 1.26199   2
  -6   1   3 1.39535 1.53354   3
   5  -1  -3 7.78156 1.35304   2
  -5  -1   3 8.65428 1.47619   3
  -5   1   3 6.77198 1.52723   3
   5   1  -3 7.93734 1.26903   2
  -4  -1   3 145.241 3.56563   3
   4  -1  -3 148.936 3.22929   2
   4   1  -3 146.988 3.91136   1
   4   1  -3 149.611 3.09771   2
  -4   1   3 144.850 3.57219   3
  -3  -1   3 2937.69 43.6590   3
   3  -1  -3 2951.01 37.4645   2
   3   1  -3 2911.47 39.3517   2
   3   1  -3 2965.61 59.6914   1
  -3   1   3 2956.27 43.0612   3
   2  -1  -3 23.6402 1.25350   2
  -2  -1   3 20.7546 1.41344   1
  -2  -1   3 23.4067 1.27522   3
  -2   1   3 21.0503 1.35227   3
  -2   1   3 24.1329 1.20390   1
   2   1  -3 23.0464 1.21411   2
  -1  -1   3 154.554 3.96932   1
  -1  -1   3 159.214 2.58304   3
   1  -1  -3 157.870 2.60482   2
  -1   1   3 153.230 2.89870   3
   1   1  -3 155.586 2.70320   2
  -1   1   3 160.269 3.93568   1
   0  -1  -3 556.417 7.21023   2
   0  -1   3 545.577 11.6549   1
   0   1   3 541.425 8.10283   3
   0   1   3 548.778 11.6406   1
   0   1  -3 544.851 7.43153   2
  -1  -1  -3 117.412 1.92910   2
  -1  -1  -3 119.188 2.43147   3
   1  -1   3 123.181 3.81426   1
   1   1   3 116.952 3.78945   1
  -1   1  -3 121.899 2.10269   3
  -1   1  -3 115.419 2.24499   2
  -2  -1  -3 868.082 12.8823   3
   2  -1   3 862.372 18.2775   1
  -2  -1  -3 878.307 11.3021   2
  -2   1  -3 857.845 12.5976   3
  -2   1  -3 869.381 11.6532   2
   2   1   3 865.703 18.3367   1
   3  -1   3 424.827 10.1180   1
  -3  -1  -3 424.873 6.08803   2
  -3  -1  -3 440.353 7.26954   3
  -3   1  -3 427.111 6.44503   2
   3   1   3 415.831 10.1221   1
  -3   1  -3 424.860 6.98544   3
  -4  -1  -3 33.3038 2.45268   3
   4  -1   3 29.0590 3.04166   1
   4   1   3 28.8263 1.37982   2
  -4   1  -3 28.0200 2.18334   3
   4   1   3 28.0534 2.95254   1
  -4   1  -3 30.4442 1.89763   2
   5  -1   3 27.8346 3.02922   1
  -5  -1  -3 22.4839 2.11347   3
   5  -1   3 21.9910 1.82757   2
  -5   1  -3 24.5407 2.37608   3
   5   1   3 25.2539 3.06625   1
   5   1   3 20.9360 1.56005   2
  -6  -1  -3 4.11702 1.90031   3
   6  -1   3 7.51512 1.38354   2
  -6   1  -3 6.48610 1.76115   3
   6   1   3 9.79978 2.00550   1
   7  -1   3 2.43162 1.56273   2
  -7  -1  -3 1.39606 2.27818   3
  -7   1  -3 3.10215 1.98583   3
   7  -2  -3 13.0027 2.01510   2
  -7  -2   3 14.6979 2.30310   3
  -7   2   3 16.0598 2.19809   3
   7   2  -3 11.3670 1.66007   2
  -6  -2   3 8.32633 1.83594   3
   6  -2  -3 9.10796 1.65237   2
   6   2  -3 8.68998 1.38069   2
  -6   2   3 8.54829 1.72250   3
   5  -2  -3 18.7980 1.66387   2
  -5  -2   3 18.6400 1.85327   3
   5   2  -3 18.7326 1.79562   2
  -5   2   3 20.1273 1.85409   3
   5   2  -3 17.0838 2.01247   1
  -4  -2   3 64.0330 2.55109   3
   4  -2  -3 63.4694 2.23331   2
   4   2  -3 65.3184 2.08722   2
  -4   2   3 62.5908 2.47748   3
   4   2  -3 62.9213 2.69217   1
   3  -2  -3 35.3751 1.60754   2
  -3  -2   3 32.8789 1.76056   3
   3   2  -3 32.2794 1.96141   1
   3   2  -3 31.3885 1.46716   2
  -3   2   3 32.0235 1.75709   3
  -2  -2   3 366.033 5.75520   3
   2  -2  -3 368.998 5.42473   2
   2   2  -3 370.883 5.38009   2
   2   2  -3 364.197 8.32514   1
  -2   2   3 360.276 6.04329   3
  -2   2   3 359.159 7.56876   1
  -1  -2   3 640.544 13.6479   1
  -1  -2   3 656.052 9.18803   3
   1  -2  -3 643.449 8.55942   2
  -1   2   3 642.338 13.3053   1
  -1   2   3 649.031 9.71046   3
   1   2  -3 629.570 8.70803   2
   0  -2  -3 260.890 3.53353   2
   0  -2   3 254.448 6.15066   1
   0   2  -3 244.481 3.93613   2
   0   2   3 252.725 6.11572   1
   1  -2   3 60.7710 2.65757   1
  -1  -2  -3 59.9577 1.03839   2
   1   2   3 56.2717 2.66553   1
  -1   2  -3 59.3377 1.69497   2
  -1   2  -3 58.5250 1.20902   3
  -2  -2  -3 442.458 7.32273   3
   2  -2   3 448.743 10.2722   1
  -2  -2  -3 450.758 5.91592   2
  -2   2  -3 448.635 6.64959   2
  -2   2  -3 452.970 6.86956   3
   2   2   3 447.942 10.4309   1
  -3  -2  -3 22.2528 1.93805   3
   3  -2   3 23.0600 3.08063   1
   3   2   3 21.4333 0.90751   2
  -3   2  -3 21.2330 1.64873   2
   3   2   3 19.3214 2.67202   1
  -3   2  -3 22.6351 1.60449   3
  -4  -2  -3 51.1008 2.75143   3
   4  -2   3 48.5925 3.69709   1
  -4   2  -3 49.3710 2.29186   2
   4   2   3 49.2017 3.42361   1
  -4   2  -3 48.5743 2.30690   3
   5  -2   3 20.8336 3.02967   1
  -5  -2  -3 19.4992 2.09664   3
   5   2   3 18.2752 2.37109   1
  -5   2  -3 17.3454 1.76831   2
  -5   2  -3 17.5019 1.72136   3
   6  -2   3 35.7562 2.41348   2
  -6  -2  -3 30.8734 3.29523   3
  -6   2  -3 35.7507 2.76468   3
   6   2   3 38.7963 3.64404   1
   7  -3  -3 12.3660 2.11115   2
  -7  -3   3 15.2151 2.45298   3
  -7   3   3 17.2055 2.25763   3
   6  -3  -3 8.67286 1.65325   2
  -6  -3   3 7.30635 1.88015   3
  -6   3   3 7.88440 1.75472   3
   6   3  -3 7.08817 1.27118   2
  -5  -3   3 54.8491 2.91924   3
   5  -3  -3 55.5983 2.54179   2
   5   3  -3 53.6110 3.10747   1
  -5   3   3 56.0523 2.87780   3
   5   3  -3 54.1104 2.10416   2
  -4  -3   3 246.487 5.01227   3
   4  -3  -3 243.634 4.57320   2
   4   3  -3 245.779 6.60930   1
  -4   3   3 246.458 5.13570   3
   4   3  -3 243.743 4.24883   2
   3  -3  -3 9.08540 1.02598   2
  -3  -3   3 10.7942 1.17023   3
  -3   3   3 10.1282 1.25961   3
   3   3  -3 9.65647 1.46301   1
   3   3  -3 10.9141 0.98987   2
  -3   3   3 9.72827 0.86945   1
   2  -3  -3 1159.39 15.1586   2
  -2  -3   3 1138.77 16.5115   3
   2   3  -3 1152.05 15.1066   2
  -2   3   3 1136.13 16.9209   3
   2   3  -3 1180.17 23.9126   1
  -2   3   3 1124.09 23.0039   1
  -1  -3   3 102.988 1.98231   3
   1  -3  -3 107.848 2.05474   2
   1   3  -3 103.965 2.19655   2
  -1   3   3 102.250 3.13859   1
   1   3  -3 106.084 3.62604   1
  -1   3   3 105.334 2.55589   3
   0  -3  -3 140.081 2.14729   2
   0  -3   3 140.478 4.21360   1
   0  -3   3 142.043 2.20955   3
   0   3  -3 135.784 2.65547   2
   0   3   3 138.285 4.09783   1
   1  -3   3 815.196 17.2020   1
  -1  -3  -3 809.200 12.2517   3
   1   3   3 805.674 17.3381   1
  -1   3  -3 808.558 11.4579   3
  -1   3  -3 802.846 11.0699   2
   2  -3   3 246.255 6.45653   1
  -2  -3  -3 237.291 4.65348   3
   2   3   3 238.334 6.61807   1
  -2   3  -3 233.634 3.98491   3
  -2   3  -3 238.419 4.22047   2
   3  -3   3 2.78525 1.91525   1
  -3  -3  -3 6.21176 1.25239   3
   3   3   3 4.06955 1.59483   1
  -3   3  -3 3.31640 1.12568   2
  -3   3  -3 4.82811 0.90041   3
  -4  -3  -3 75.8781 3.05491   3
   4  -3   3 74.2703 4.27028   1
  -4   3  -3 74.6875 2.53921   3
   4   3   3 71.8188 3.92888   1
  -4   3  -3 75.1652 2.78475   2
  -5  -3  -3 11.5893 1.95467   3
  -5   3  -3 15.9580 1.60054   3
   5   3   3 16.0373 2.43437   1
  -5   3  -3 15.0753 1.84525   2
   6  -3   3 6.29198 1.51965   2
  -6  -3  -3 4.16267 2.03834   3
  -6   3  -3 7.40801 1.53759   3
   6   3   3 6.57765 2.16268   1
  -7  -4   3 29.5122 2.97929   3
   7  -4  -3 33.3161 2.73997   2
  -7   4   3 36.9874 3.64571   3
  -6  -4   3 3.51283 1.86768   3
   6  -4  -3 5.47603 1.67561   2
   6   4  -3 5.27694 1.93662   1
  -6   4   3 4.32657 1.70863   3
   5  -4  -3 16.0542 1.69006   2
  -5  -4   3 18.7146 1.99227   3
   5   4  -3 18.5783 2.77238   1
   5   4  -3 16.2127 1.31443   2
  -5   4   3 14.5395 1.77551   3
   4  -4  -3 153.655 3.61108   2
  -4  -4   3 162.162 4.01602   3
   4   4  -3 157.898 5.36607   1
   4   4  -3 156.500 3.17700   2
  -4   4   3 157.858 4.11567   3
  -3  -4   3 144.370 3.38185   3
   3  -4  -3 141.498 3.11702   2
  -3   4   3 139.299 3.52153   3
  -3   4   3 139.048 3.65374   1
   3   4  -3 141.606 4.80851   1
   3   4  -3 140.587 2.82814   2
   2  -4  -3 38.8068 1.56907   2
  -2  -4   3 39.3231 1.61999   3
  -2   4   3 37.2782 1.94407   1
   2   4  -3 41.1017 2.69523   1
   2   4  -3 38.2253 1.51749   2
  -2   4   3 40.0631 1.99602   3
  -1  -4   3 141.440 2.64938   3
   1  -4  -3 142.397 2.54615   2
  -1   4   3 143.362 3.27865   3
   1   4  -3 136.232 2.74528   2
  -1   4   3 140.629 4.14241   1
   1   4  -3 142.267 4.63268   1
   0  -4   3 222.023 3.57095   3
   0  -4  -3 226.366 3.25589   2
   0  -4  -3 226.933 4.37824   3
   0  -4   3 225.696 6.16005   1
   0   4  -3 221.128 3.87325   2
   0   4   3 218.968 5.99093   1
  -1  -4  -3 72.9963 2.32341   3
   1  -4   3 71.7782 3.21096   1
  -1   4  -3 74.0251 2.18785   2
  -1   4  -3 70.1827 1.61384   3
   1   4   3 69.6789 3.24111   1
   2  -4   3 77.4217 3.51663   1
  -2  -4  -3 73.1841 2.52254   3
  -2   4  -3 72.2846 2.29435   2
  -2   4  -3 69.3313 1.82419   3
   2   4   3 68.4139 3.52241   1
   3  -4   3 180.152 5.79781   1
  -3   4  -3 169.267 3.52230   3
  -3   4  -3 175.023 3.90951   2
   3   4   3 172.406 5.91822   1
  -4  -4  -3 19.8598 1.99916   3
   4  -4   3 21.8502 2.79365   1
  -4   4  -3 21.6604 1.85904   3
   4   4   3 21.3828 3.20757   1
  -4   4  -3 23.2297 1.91532   2
  -5  -4  -3 -0.8341 1.73832   3
  -5   4  -3 1.12291 1.61649   2
   5   4   3 0.85595 1.99144   1
   6  -4   3 57.1819 3.02168   2
  -6  -4  -3 42.7383 3.99203   3
   6   4   3 55.0717 4.64131   1
  -6  -5   3 2.29484 1.93097   3
   6  -5  -3 6.83548 1.85854   2
  -6   5   3 6.70006 1.89678   3
   6   5  -3 6.51957 2.16349   1
  -5  -5   3 62.1292 3.31125   3
   5  -5  -3 64.4793 2.97441   2
  -5   5   3 66.6583 3.27259   3
   5   5  -3 64.2118 4.07815   1
  -4  -5   3 10.2873 1.60615   3
   4  -5  -3 11.5017 1.43717   2
  -4   5   3 9.58381 1.53783   3
   4   5  -3 12.9171 1.10629   2
   4   5  -3 10.7407 2.05112   1
  -3  -5   3 39.8762 2.19836   3
   3  -5  -3 42.1515 2.04209   2
  -3   5   3 40.4347 2.28914   3
   3   5  -3 39.4151 1.67874   2
   3   5  -3 39.6119 3.25354   1
   2  -5  -3 512.142 7.53781   2
  -2  -5   3 517.435 8.19094   3
   2   5  -3 513.594 12.3486   1
  -2   5   3 502.904 8.64263   3
   2   5  -3 507.669 7.45682   2
  -2   5   3 517.631 11.4906   1
  -1  -5   3 33.2519 1.41740   3
   1  -5  -3 32.7390 1.37911   2
   1   5  -3 33.8664 2.93559   1
  -1   5   3 31.8020 1.96903   3
   1   5  -3 30.6899 1.55113   2
  -1   5   3 30.4199 2.32513   1
   0  -5   3 14.1089 1.90281   1
   0  -5   3 13.1573 1.01501   3
   0  -5  -3 13.6263 0.97006   2
   0  -5  -3 13.9644 1.35283   3
   0   5  -3 14.3733 1.19863   2
   0   5   3 14.3329 1.81235   1
  -1  -5  -3 946.878 14.5774   3
   1  -5   3 949.506 20.3978   1
  -1   5  -3 920.630 13.5769   3
  -1   5  -3 944.412 13.0964   2
   1   5   3 930.807 20.5278   1
   2  -5   3 0.79071 1.50102   1
  -2  -5  -3 -0.3599 1.08042   3
   2   5   3 0.16573 1.53262   1
  -2   5  -3 0.17302 1.03696   2
  -2   5  -3 1.17426 0.72289   3
   3  -5   3 3.86821 1.93674   1
  -3  -5  -3 4.91862 1.45386   3
  -3   5  -3 5.20753 1.36374   2
   3   5   3 3.65560 1.82394   1
  -4  -5  -3 42.8832 2.95903   3
   4  -5   3 31.0181 4.04888   1
  -4   5  -3 40.9279 2.65595   2
   4   5   3 41.9899 4.02784   1
  -5  -5  -3 -4.1447 1.68181   3
   5   5   3 -0.0566 2.07268   1
  -5   5  -3 -0.0920 1.70288   2
  -6  -5  -3 10.2492 2.51104   3
   6  -5   3 19.2338 2.03458   2
   6   5   3 13.6466 2.88503   1
  -6  -6   3 -1.3152 1.95469   3
   6  -6  -3 3.12509 1.90808   2
  -6   6   3 3.11783 1.81283   3
   6   6  -3 1.47117 2.19130   1
   5  -6  -3 6.59337 1.67640   2
  -5  -6   3 5.08858 1.82699   3
  -5   6   3 9.54906 1.79337   3
   5   6  -3 7.61788 2.31300   1
   4  -6  -3 41.3966 2.50824   2
  -4  -6   3 36.2160 2.67105   3
  -4   6   3 42.7246 2.69579   3
   4   6  -3 40.5279 3.94455   1
   3  -6  -3 209.005 4.26606   2
  -3  -6   3 206.980 4.56694   3
   3   6  -3 207.517 6.96341   1
  -3   6   3 212.278 4.91170   3
   3   6  -3 204.908 3.79100   2
   2  -6  -3 28.7605 1.75057   2
  -2  -6   3 28.9556 1.88949   3
  -2   6   3 31.1150 2.18081   3
   2   6  -3 27.9467 3.40863   1
   2   6  -3 31.0474 1.62203   2
  -2   6   3 29.1408 2.46390   1
  -1  -6   3 53.9561 1.92526   3
   1  -6  -3 56.5403 1.80148   2
  -1   6   3 53.8999 3.15718   1
   1   6  -3 55.7792 2.01385   2
   1   6  -3 56.7759 3.82678   1
  -1   6   3 54.7191 2.49362   3
   0  -6  -3 7.60618 1.28032   3
   0  -6   3 9.23412 1.80848   1
   0  -6   3 9.47966 0.92265   3
   0   6  -3 6.75330 1.14061   2
   0   6   3 6.46912 1.72258   1
   1  -6   3 128.511 4.91789   1
  -1  -6  -3 127.011 3.69969   3
   1   6   3 133.673 5.30025   1
  -1   6  -3 129.488 3.25734   2
   2  -6   3 30.1395 3.16028   1
  -2  -6  -3 27.6607 2.30139   3
  -2   6  -3 29.7212 2.26778   2
   2   6   3 28.9849 3.38642   1
   3  -6   3 41.6203 3.69001   1
  -3  -6  -3 45.8836 2.79520   3
   3   6   3 46.4462 4.27085   1
  -3   6  -3 41.8793 2.66947   2
  -4  -6  -3 3.18813 1.79139   3
   4   6   3 4.14769 2.37160   1
  -4   6  -3 3.88510 1.64773   2
  -5  -6  -3 9.97422 2.26480   3
  -5   6  -3 9.85040 2.10463   2
   5   6   3 13.5160 2.93191   1
   5  -7  -3 6.46615 1.76961   2
  -5  -7   3 2.95070 1.93402   3
   5   7  -3 6.92283 2.60125   1
  -5   7   3 6.44176 1.75755   3
   4  -7  -3 157.979 4.14043   2
  -4  -7   3 150.328 4.46475   3
   4   7  -3 151.619 6.69544   1
  -4   7   3 157.016 4.60407   3
   3  -7  -3 86.4803 2.97504   2
  -3  -7   3 84.1193 3.06175   3
  -3   7   3 88.8391 3.32683   3
   3   7  -3 88.7441 5.22544   1
   2  -7  -3 20.2453 1.75854   2
  -2  -7   3 21.2995 1.97121   3
   2   7  -3 21.1116 1.57404   2
  -2   7   3 24.2796 2.30419   3
  -2   7   3 19.0467 2.54701   1
   2   7  -3 23.1106 2.96339   1
   1   7  -3 6.60083 2.21584   1
   1   7  -3 8.18813 1.20039   2
  -1   7   3 8.24083 1.88124   1
   0  -7  -3 52.5514 2.72091   3
   0  -7   3 51.8009 3.51795   1
   0   7  -3 52.9641 2.27339   2
   0   7   3 56.3809 3.90242   1
  -1  -7  -3 1.98967 1.37651   3
   1  -7   3 3.11297 1.78337   1
   1   7   3 1.64820 1.91710   1
  -1   7  -3 0.27169 1.15125   2
   2  -7   3 303.417 8.94943   1
  -2  -7  -3 305.884 6.65916   3
  -2   7  -3 304.764 6.00119   2
   2   7   3 324.667 9.70309   1
   3  -7   3 60.7168 4.30108   1
  -3  -7  -3 62.9844 3.43583   3
  -3   7  -3 62.2521 3.05177   2
   3   7   3 64.8362 5.25566   1
  -4  -7  -3 1.19284 1.87987   3
  -4   7  -3 -2.0842 1.59809   2
   4   7   3 3.49797 2.49133   1
   4  -8  -3 15.0451 1.92435   2
  -4   8   3 18.2407 2.11129   3
   4   8  -3 15.3953 3.10811   1
   3  -8  -3 134.526 3.71092   2
  -3   8   3 134.380 4.40303   3
   3   8  -3 143.851 6.93424   1
   2   8  -3 7.54148 2.64829   1
  -2   8   3 7.83112 2.03470   1
  -2   8   3 8.24142 1.66315   3
   1  -8  -3 7.44380 1.54312   3
  -1   8   3 6.61625 2.05175   1
   1   8  -3 5.19293 2.37440   1
   1   8  -3 6.45556 1.28539   2
   0  -8   3 10.4217 2.15174   1
   0  -8  -3 7.49525 1.69737   3
   0   8  -3 7.38658 1.33159   2
   0   8   3 8.58889 2.26519   1
  -1  -8  -3 54.2204 3.31241   3
   1  -8   3 58.8896 4.37870   1
   1   8   3 58.8579 4.53125   1
  -1   8  -3 54.6336 2.81095   2
  -2  -8  -3 49.8354 3.30770   3
   2  -8   3 58.5826 4.45485   1
   2   8   3 58.3427 4.98726   1
  -2   8  -3 55.8152 2.98422   2
  -3  -8  -3 22.7453 2.50997   3
  -3   8  -3 21.0007 2.19671   2
   3   8   3 16.9711 3.16420   1
   3   9  -3 7.21985 3.05493   1
  -3   9   3 9.87136 1.91302   3
   2  -9  -3 11.9183 1.83023   3
   2   9  -3 11.4203 3.06461   1
   1  -9  -3 8.15945 1.81684   3
   1   9  -3 3.80646 2.77291   1
  -1   9   3 6.87367 2.38107   1
   0  -9  -3 -0.1294 1.54580   3
   0  -9   3 5.08826 2.10489   1
   0   9   3 0.56564 2.17973   1
   1  -9   3 46.7154 4.65278   1
  -1  -9  -3 41.4189 3.47175   3
   1   9   3 47.0273 4.76737   1
  -1   9  -3 39.1435 2.75094   2
  -2  -9  -3 46.4275 3.59488   3
   2  -9   3 54.8562 4.85115   1
   2   9   3 56.7179 5.43797   1
  -2   9  -3 50.7838 3.27567   2
  -8   0   4 2.00784 2.07531   3
   8   0  -4 -2.4767 1.68834   2
  -7   0   4 9.65082 1.99729   3
   7   0  -4 8.10937 1.72617   2
  -6   0   4 2.16112 1.48884   3
   6   0  -4 2.08934 1.37541   2
  -5   0   4 26.6305 2.24991   3
   5   0  -4 25.0481 2.02854   2
  -4   0   4 230.334 4.71814   3
   4   0  -4 232.942 4.27040   2
  -4   0   4 225.965 5.06998   1
  -3   0   4 1.85910 0.71888   1
   3   0  -4 1.93949 0.91548   2
  -3   0   4 1.71022 0.90781   3
   2   0  -4 159.060 2.93892   2
  -2   0   4 155.285 3.04897   3
  -2   0   4 158.369 4.02186   1
   1   0  -4 531.305 7.30088   2
  -1   0   4 526.048 11.2842   1
  -1   0   4 526.220 7.80868   3
   0   0  -4 176.494 2.92730   3
   0   0   4 174.316 4.87530   1
   0   0  -4 178.790 2.92253   2
  -1   0  -4 47.1374 1.38466   2
  -1   0  -4 45.3217 1.35932   3
  -2   0  -4 216.421 3.87327   3
  -2   0  -4 211.721 3.52607   2
   2   0   4 212.542 6.08433   1
   3   0   4 9.45202 1.98076   1
  -3   0  -4 13.0242 1.28204   3
  -3   0  -4 13.2622 1.09483   2
   4   0   4 21.0606 3.16899   1
  -4   0  -4 21.2400 2.14905   3
  -4   0  -4 19.7928 1.69990   2
   5   0   4 64.6402 2.19042   2
  -5   0  -4 57.3899 3.04052   3
   5   0   4 64.5062 4.14035   1
  -6   0  -4 -0.4566 1.72305   3
   7  -1  -4 10.0635 1.88372   2
  -7  -1   4 12.6206 2.13225   3
  -7   1   4 13.3325 2.13349   3
   7   1  -4 15.3437 1.83771   2
   6  -1  -4 8.31569 1.59311   2
  -6  -1   4 10.8287 1.80661   3
  -6   1   4 12.7368 1.89469   3
   6   1  -4 11.4726 1.56046   2
  -5  -1   4 2.17993 1.39519   3
   5  -1  -4 -0.0795 1.18835   2
  -5   1   4 2.36433 1.38367   3
   5   1  -4 1.46526 1.18027   2
   4  -1  -4 34.5609 1.85886   2
  -4  -1   4 33.3837 2.16032   3
   4   1  -4 34.8639 1.79062   2
  -4   1   4 30.6711 2.13311   3
  -3  -1   4 162.791 3.36549   3
  -3  -1   4 157.431 4.08326   1
   3  -1  -4 159.522 3.14561   2
   3   1  -4 156.673 3.09374   2
  -3   1   4 151.030 3.39647   3
  -3   1   4 161.876 3.53471   1
   2  -1  -4 73.4845 1.93887   2
  -2  -1   4 71.4018 1.84282   3
  -2  -1   4 72.2943 2.52063   1
  -2   1   4 72.3731 2.06397   3
  -2   1   4 74.1263 2.41559   1
   2   1  -4 71.7929 1.92238   2
  -1  -1   4 2085.26 29.3600   3
   1  -1  -4 2068.98 26.0330   2
  -1  -1   4 2020.62 42.7295   1
  -1   1   4 2080.39 28.8238   3
   1   1  -4 2052.18 26.1662   2
  -1   1   4 1986.62 42.4407   1
   0  -1  -4 776.190 11.3695   3
   0  -1   4 775.959 16.3909   1
   0  -1  -4 777.778 10.2010   2
   0   1   4 780.532 16.3501   1
   0   1  -4 787.016 10.8771   3
   0   1  -4 768.186 10.4311   2
  -1  -1  -4 7.98651 0.81538   3
  -1  -1  -4 9.31832 0.80293   2
   1  -1   4 9.51190 1.72395   1
  -1   1  -4 8.85074 0.80487   3
  -1   1  -4 9.77164 0.84940   2
   1   1   4 7.80131 1.56012   1
  -2  -1  -4 97.3804 2.47953   3
   2  -1   4 104.185 4.24155   1
  -2  -1  -4 101.755 1.97843   2
  -2   1  -4 101.115 2.31248   2
  -2   1  -4 101.473 2.27013   3
   2   1   4 101.801 4.05984   1
  -3  -1  -4 67.2042 1.80227   2
   3  -1   4 68.4989 4.03276   1
  -3  -1  -4 72.6126 2.45747   3
   3   1   4 60.4837 3.64643   1
  -3   1  -4 66.3545 2.26934   3
  -3   1  -4 69.5194 2.17662   2
  -4  -1  -4 53.5706 2.71386   3
   4  -1   4 53.7747 3.82138   1
  -4   1  -4 55.2203 2.45810   3
  -4   1  -4 51.9796 2.23743   2
   4   1   4 51.7712 3.81512   1
  -5  -1  -4 120.352 4.01895   3
   5  -1   4 124.580 5.11882   1
  -5   1  -4 117.534 3.75672   3
   5   1   4 122.797 5.23368   1
  -5   1  -4 118.647 3.41341   2
  -6  -1  -4 7.37623 2.09221   3
   6  -1   4 12.1265 1.47014   2
   6   1   4 11.8625 2.27071   1
  -6   1  -4 9.10919 1.84186   3
  -7  -2   4 6.18382 2.02692   3
   7  -2  -4 6.72729 1.86705   2
  -7   2   4 10.4416 2.02694   3
   7   2  -4 5.23560 1.53680   2
  -6  -2   4 32.7156 2.83200   3
   6  -2  -4 39.0032 2.59022   2
   6   2  -4 34.1825 2.26638   2
  -6   2   4 37.0575 2.76688   3
  -5  -2   4 11.3683 1.60851   3
   5  -2  -4 9.60427 1.38958   2
  -5   2   4 13.2632 1.69962   3
   5   2  -4 13.2745 1.61819   1
   5   2  -4 11.3871 1.37015   2
   4  -2  -4 214.140 4.14752   2
  -4  -2   4 213.766 4.51916   3
  -4   2   4 209.624 4.60184   3
   4   2  -4 211.730 3.98814   2
   4   2  -4 213.511 5.63319   1
   3  -2  -4 192.189 3.63796   2
  -3  -2   4 195.902 3.85027   3
   3   2  -4 192.820 3.57171   2
  -3   2   4 195.064 4.04307   3
  -2  -2   4 213.543 3.63823   3
   2  -2  -4 207.855 3.56169   2
  -2  -2   4 203.647 5.35245   1
  -2   2   4 208.055 4.82677   1
  -2   2   4 206.532 4.00486   3
   2   2  -4 209.883 3.60242   2
   1  -2  -4 227.217 3.53002   2
  -1  -2   4 227.061 5.80424   1
  -1  -2   4 231.652 3.44516   3
  -1   2   4 222.055 5.50540   1
  -1   2   4 225.513 4.11390   3
   1   2  -4 221.477 3.73700   2
   0  -2  -4 1044.19 15.3403   3
   0  -2   4 1042.47 21.8070   1
   0  -2  -4 1066.79 13.5027   2
   0   2  -4 1051.18 13.9564   2
   0   2   4 1045.75 21.7185   1
  -1  -2  -4 292.149 5.08960   3
   1  -2   4 298.825 7.45283   1
  -1  -2  -4 293.939 4.06369   2
   1   2   4 286.742 7.39912   1
  -1   2  -4 294.165 4.70212   2
  -1   2  -4 299.369 4.35235   3
   2  -2   4 219.294 6.39636   1
  -2  -2  -4 215.520 3.19068   2
  -2  -2  -4 213.336 4.24474   3
  -2   2  -4 217.473 3.73213   3
  -2   2  -4 213.701 3.91599   2
   2   2   4 219.023 6.25609   1
   3  -2   4 80.5765 4.37325   1
  -3  -2  -4 77.1434 1.76076   2
  -3  -2  -4 81.4302 2.70800   3
  -3   2  -4 80.4852 2.46372   2
  -3   2  -4 78.6708 2.33591   3
   3   2   4 76.5269 3.87072   1
  -4  -2  -4 50.5559 2.78486   3
   4  -2   4 49.0691 4.02411   1
  -4   2  -4 45.6860 2.32771   2
   4   2   4 46.5201 3.75154   1
  -4   2  -4 47.7740 2.26954   3
   5  -2   4 47.6412 3.67080   1
  -5  -2  -4 43.4246 3.12078   3
   5   2   4 44.6094 3.87298   1
  -5   2  -4 41.0728 2.63772   2
  -5   2  -4 38.8698 2.50578   3
  -6  -2  -4 9.34167 2.19579   3
   6  -2   4 16.0404 1.63946   2
  -6   2  -4 11.0917 1.81391   3
   6   2   4 15.5205 2.55238   1
   7  -3  -4 14.8544 2.18296   2
  -7  -3   4 15.8639 2.35686   3
  -7   3   4 19.5171 2.32506   3
   6  -3  -4 24.2147 2.14894   2
  -6  -3   4 21.4334 2.22941   3
   6   3  -4 27.6791 2.10424   2
  -6   3   4 26.1546 2.31296   3
   5  -3  -4 62.5406 2.79020   2
  -5  -3   4 60.2079 3.01341   3
   5   3  -4 58.1331 3.19716   1
   5   3  -4 59.6446 2.29151   2
  -5   3   4 63.5277 3.01213   3
   4  -3  -4 99.8798 2.92953   2
  -4  -3   4 105.554 3.19222   3
   4   3  -4 100.778 2.63083   2
  -4   3   4 101.967 3.18112   3
   4   3  -4 101.211 3.91621   1
   3  -3  -4 128.664 2.97000   2
  -3  -3   4 129.704 3.03397   3
   3   3  -4 125.829 4.28122   1
   3   3  -4 123.829 2.76478   2
  -3   3   4 122.678 3.03590   1
  -2  -3   4 74.0739 1.89071   3
   2  -3  -4 70.8102 1.93453   2
   2   3  -4 69.7620 1.99713   2
  -2   3   4 70.4256 2.31829   3
  -2   3   4 68.7614 2.37455   1
  -1  -3   4 757.482 10.5956   3
   1  -3  -4 748.998 9.96328   2
  -1  -3   4 730.831 16.0958   1
  -1   3   4 755.615 11.4718   3
  -1   3   4 738.038 15.7189   1
   1   3  -4 745.247 10.3178   2
   0  -3   4 613.399 13.5092   1
   0  -3  -4 610.312 9.53159   3
   0  -3  -4 590.278 7.97141   2
   0   3  -4 607.062 8.62235   2
   0   3   4 615.217 13.3916   1
  -1  -3  -4 445.381 7.39776   3
   1  -3   4 444.322 10.4668   1
   1   3   4 444.710 10.5554   1
  -1   3  -4 444.091 6.35883   3
  -1   3  -4 444.734 6.75219   2
   2  -3   4 34.0643 3.01953   1
  -2  -3  -4 33.5320 1.91646   3
  -2   3  -4 31.0868 1.22392   3
   2   3   4 31.3636 2.99888   1
  -2   3  -4 32.9668 1.77394   2
   3  -3   4 55.6020 3.97355   1
  -3  -3  -4 49.6822 2.48762   3
  -3   3  -4 47.1565 2.25549   2
   3   3   4 48.9604 3.52606   1
  -3   3  -4 51.6798 1.87295   3
  -4  -3  -4 63.4487 2.95920   3
   4  -3   4 66.0564 4.46355   1
  -4   3  -4 62.8737 2.73829   2
   4   3   4 65.3535 4.14595   1
  -4   3  -4 61.0503 2.36042   3
  -5  -3  -4 55.2595 3.32053   3
   5   3   4 59.4997 4.31003   1
  -5   3  -4 56.8047 3.07160   2
   6  -3   4 15.2942 1.69724   2
  -6  -3  -4 6.55720 2.24616   3
   6   3   4 13.7467 2.61633   1
  -7  -4   4 0.10207 2.04435   3
   7  -4  -4 -3.5076 1.92989   2
  -7   4   4 4.01770 1.95720   3
  -6  -4   4 24.4223 2.41404   3
   6  -4  -4 25.5210 2.27991   2
  -6   4   4 32.4929 3.12821   3
  -5  -4   4 0.14236 1.52382   3
   5  -4  -4 2.18004 1.43423   2
  -5   4   4 0.55081 1.45980   3
   5   4  -4 3.13476 1.07799   2
   5   4  -4 4.05695 1.67360   1
   4  -4  -4 19.8533 1.63140   2
  -4  -4   4 22.4812 1.78338   3
  -4   4   4 19.8152 1.78116   3
   4   4  -4 20.1242 2.70420   1
   4   4  -4 18.7318 1.59954   2
  -3  -4   4 52.6814 2.19127   3
   3  -4  -4 49.9090 2.01575   2
  -3   4   4 53.7486 2.40579   3
   3   4  -4 51.4194 3.28471   1
   3   4  -4 51.7328 1.90258   2
  -2  -4   4 471.035 7.31934   3
   2  -4  -4 477.688 6.94645   2
  -2   4   4 461.844 10.3464   1
  -2   4   4 463.863 7.97955   3
   2   4  -4 463.674 6.99994   2
   2   4  -4 473.759 11.2619   1
   1  -4  -4 89.5901 1.98756   2
  -1  -4   4 85.5827 1.81977   3
  -1  -4   4 83.5529 3.58757   1
  -1   4   4 87.1799 3.23799   1
   1   4  -4 90.4618 2.31017   2
  -1   4   4 87.0006 2.72700   3
   0  -4  -4 358.186 6.33604   3
   0  -4   4 362.668 8.98167   1
   0  -4  -4 353.748 4.89110   2
   0   4  -4 347.261 5.63727   2
   0   4   4 349.200 8.74769   1
  -1  -4  -4 77.0116 2.52540   3
   1  -4   4 83.8997 3.65015   1
  -1   4  -4 76.2283 2.37163   2
  -1   4  -4 76.1270 1.60629   3
   1   4   4 79.2800 3.73656   1
   2  -4   4 15.5316 2.22778   1
  -2  -4  -4 15.3550 1.45180   3
  -2   4  -4 13.4706 1.37347   2
   2   4   4 11.2942 1.91265   1
   3  -4   4 18.7179 2.66822   1
  -3  -4  -4 18.6729 1.80383   3
   3   4   4 15.8031 2.28141   1
  -3   4  -4 18.3612 1.66849   2
   4  -4   4 76.4489 4.81855   1
  -4  -4  -4 82.2392 3.42349   3
  -4   4  -4 81.8304 3.09488   2
   4   4   4 80.2639 4.64452   1
  -5  -4  -4 16.9925 2.35541   3
   5   4   4 19.2069 2.80543   1
  -5   4  -4 17.4172 2.06415   2
  -6  -4  -4 13.1141 2.62964   3
   6   4   4 21.2046 3.10660   1
   6  -5  -4 17.4693 2.18390   2
  -6  -5   4 15.4748 2.25039   3
  -6   5   4 17.4400 2.23576   3
   6   5  -4 16.4449 2.56957   1
   5  -5  -4 135.266 3.92081   2
  -5  -5   4 121.623 4.05859   3
  -5   5   4 139.700 4.31231   3
   5   5  -4 128.835 5.43916   1
  -4  -5   4 0.35133 1.28453   3
   4  -5  -4 0.74342 1.17985   2
   4   5  -4 0.95444 1.68582   1
  -4   5   4 1.99899 1.32473   3
   4   5  -4 1.56503 0.93028   2
  -3  -5   4 17.3160 1.46773   3
   3  -5  -4 18.6251 1.46790   2
  -3   5   4 18.7599 1.73460   3
   3   5  -4 14.6959 2.28622   1
   3   5  -4 16.8092 1.53969   2
  -2  -5   4 22.1944 1.56628   3
   2  -5  -4 22.0015 1.59993   2
   2   5  -4 22.6172 1.56329   2
  -2   5   4 22.2159 2.03990   1
  -2   5   4 21.0303 2.06237   3
   2   5  -4 21.4150 3.02321   1
   1  -5  -4 99.7424 2.19248   2
  -1  -5   4 89.2336 3.95703   1
  -1  -5   4 92.6924 2.12113   3
  -1   5   4 98.6225 3.02042   3
   1   5  -4 97.2190 2.54931   2
  -1   5   4 94.0240 3.73450   1
   0  -5  -4 63.4228 2.43201   3
   0  -5   4 65.1435 3.49227   1
   0   5  -4 65.4691 2.20549   2
   0   5   4 61.9246 3.36763   1
   1  -5   4 329.994 8.78239   1
  -1  -5  -4 320.983 6.24877   3
  -1   5  -4 323.047 5.65581   2
   1   5   4 314.396 8.67556   1
  -2  -5  -4 64.9778 2.73128   3
   2  -5   4 63.4727 3.95500   1
   2   5   4 63.2011 3.79514   1
  -2   5  -4 63.5170 2.48681   2
   3  -5   4 41.6565 4.01321   1
  -3  -5  -4 40.8759 2.62496   3
  -3   5  -4 42.6554 2.59423   2
   3   5   4 42.5390 3.85794   1
   4  -5   4 86.3047 5.46759   1
  -4  -5  -4 95.9941 3.93942   3
  -4   5  -4 98.1088 3.60926   2
   4   5   4 105.546 5.37293   1
  -5  -5  -4 1.48717 1.92747   3
   5   5   4 4.63772 2.33966   1
  -5   5  -4 3.04197 1.83149   2
  -6  -6   4 -1.7858 1.94393   3
   6  -6  -4 1.07638 1.90364   2
  -6   6   4 1.50073 1.79670   3
   6   6  -4 0.07290 2.21103   1
  -5  -6   4 8.93494 1.90787   3
   5  -6  -4 8.56677 1.79546   2
  -5   6   4 11.8146 1.94549   3
   5   6  -4 10.8184 2.52064   1
  -4  -6   4 16.2484 1.85632   3
   4  -6  -4 17.8186 1.78790   2
  -4   6   4 19.0923 1.99570   3
   4   6  -4 19.6508 2.80018   1
  -3  -6   4 3.18451 1.25341   3
   3  -6  -4 3.10063 1.20243   2
   3   6  -4 2.84858 2.09942   1
  -3   6   4 4.92347 1.42324   3
   3   6  -4 5.59612 1.02623   2
   2  -6  -4 25.5577 1.73802   2
  -2  -6   4 23.6447 1.67921   3
  -2   6   4 22.1879 2.27652   3
   2   6  -4 20.9568 1.61759   2
   2   6  -4 22.5863 2.75120   1
  -2   6   4 23.8087 2.44169   1
  -1  -6   4 31.6352 2.97062   1
   1  -6  -4 31.6603 1.58283   2
   1   6  -4 33.6996 1.89006   2
  -1   6   4 33.1177 2.31655   3
  -1   6   4 32.9824 2.83484   1
   0  -6  -4 174.506 4.32544   3
   0  -6   4 171.792 6.03549   1
   0   6   4 170.775 5.90984   1
   0   6  -4 171.282 3.77388   2
  -1  -6  -4 79.4643 3.15881   3
   1  -6   4 79.6048 4.40433   1
  -1   6  -4 79.2076 2.72427   2
   1   6   4 82.8120 4.46349   1
  -2  -6  -4 6.63692 1.52672   3
   2  -6   4 5.35669 2.09212   1
  -2   6  -4 8.24151 1.44898   2
   2   6   4 8.49920 2.14639   1
   3  -6   4 18.5299 2.87745   1
  -3  -6  -4 17.3311 2.01030   3
   3   6   4 18.3519 2.79744   1
  -3   6  -4 20.1438 1.99717   2
  -4  -6  -4 14.5436 2.14880   3
   4   6   4 16.2087 2.99482   1
  -4   6  -4 17.2219 2.03601   2
  -5  -6  -4 4.03183 2.19204   3
   5   6   4 10.0805 2.90562   1
  -5   6  -4 8.81453 2.11489   2
   5  -7  -4 14.4146 2.01570   2
  -5  -7   4 16.1685 2.22769   3
   5   7  -4 17.8578 3.19776   1
  -5   7   4 15.2949 2.12471   3
   4  -7  -4 37.0789 2.68158   2
  -4  -7   4 31.9789 2.89586   3
  -4   7   4 38.5047 3.06641   3
   4   7  -4 40.6696 4.60903   1
   3  -7  -4 -1.1776 1.19552   2
  -3   7   4 0.47671 1.37561   3
   3   7  -4 -0.2099 2.17934   1
   2  -7  -4 5.57463 1.15173   2
   2   7  -4 5.26674 1.12184   2
  -2   7   4 5.36717 1.53267   3
   2   7  -4 6.43066 2.36880   1
  -2   7   4 5.11943 1.66195   1
   1  -7  -4 18.6262 1.84399   3
  -1  -7   4 22.4088 3.01772   1
  -1   7   4 19.2155 2.88735   1
   1   7  -4 18.5232 1.52835   2
   0  -7   4 8.65566 2.15007   1
   0  -7  -4 10.8838 1.65140   3
   0   7  -4 8.79819 1.38619   2
   0   7   4 7.90549 2.11072   1
  -1  -7  -4 57.1847 3.12877   3
   1  -7   4 59.6946 4.37339   1
   1   7   4 62.1518 4.49883   1
  -1   7  -4 56.6580 2.69160   2
   2  -7   4 3.23802 2.22260   1
  -2  -7  -4 4.14178 1.60638   3
  -2   7  -4 6.06688 1.56152   2
   2   7   4 7.04521 2.40111   1
  -3  -7  -4 -0.0160 1.56763   3
   3  -7   4 -2.2821 2.35114   1
  -3   7  -4 1.03341 1.58749   2
   3   7   4 3.53015 2.46338   1
  -4  -7  -4 4.99044 2.09184   3
   4   7   4 8.11251 2.95998   1
  -4   7  -4 7.36144 1.95877   2
   4  -8  -4 9.98543 1.78328   2
   4   8  -4 12.7730 3.14861   1
  -4   8   4 12.3433 2.01347   3
  -3   8   4 14.0066 2.01456   3
   3   8  -4 13.4706 3.10140   1
   2   8  -4 3.78423 2.60034   1
  -2   8   4 5.82327 1.68845   3
   1  -8  -4 40.8013 2.93327   3
  -1  -8   4 48.0579 4.03577   1
  -1   8   4 37.8794 3.69203   1
   1   8  -4 36.9546 2.22937   2
   0  -8   4 82.9538 5.02961   1
   0  -8  -4 82.2858 3.80711   3
   0   8  -4 81.5376 3.01063   2
   0   8   4 79.0545 4.82227   1
   1  -8   4 16.9513 2.88176   1
  -1  -8  -4 16.3946 2.10483   3
   1   8   4 17.8629 2.90724   1
  -1   8  -4 16.6755 1.81173   2
   2  -8   4 2.90340 2.46044   1
  -2  -8  -4 4.59573 1.79513   3
   2   8   4 6.51746 2.56953   1
  -2   8  -4 5.90653 1.66130   2
   3  -8   4 3.44366 2.82722   1
  -3  -8  -4 6.05121 2.03285   3
   3   8   4 9.46951 3.03611   1
  -3   8  -4 7.43696 1.88575   2
  -3   9   4 1.81117 1.67111   3
   3   9  -4 0.52999 2.77670   1
   2  -9  -4 4.95754 1.69418   3
   1  -9  -4 19.5386 2.30146   3
  -1   9   4 15.3945 2.72661   1
   0  -9   4 63.2682 4.97177   1
   0  -9  -4 67.6017 3.80917   3
   0   9  -4 57.9504 2.94406   2
   0   9   4 63.4364 5.05490   1
  -1  -9  -4 51.8368 3.81745   3
   1  -9   4 51.7099 5.24055   1
   1   9   4 58.8714 5.37776   1
  -1   9  -4 50.1431 3.11157   2
   7   0  -5 4.74645 1.70002   2
  -7   0   5 5.60316 1.87929   3
  -6   0   5 49.3647 3.13449   3
   6   0  -5 52.4596 2.78541   2
  -5   0   5 31.9226 2.42090   3
   5   0  -5 31.6979 2.24043   2
  -4   0   5 153.848 3.93295   1
   4   0  -5 159.811 3.50942   2
  -4   0   5 156.422 3.71419   3
  -3   0   5 0.46346 0.93440   1
   3   0  -5 -0.2335 0.83783   2
  -3   0   5 0.43194 0.85216   3
  -2   0   5 676.353 14.2678   1
  -2   0   5 669.246 10.1499   3
   2   0  -5 687.757 9.45331   2
  -1   0   5 142.817 4.40395   1
  -1   0   5 143.331 2.70717   3
   1   0  -5 146.894 2.77164   2
   0   0   5 835.824 17.7317   1
   0   0  -5 837.162 11.1629   2
   0   0  -5 823.490 11.9853   3
   1   0   5 72.5448 3.67442   1
  -1   0  -5 70.4080 1.76832   3
  -1   0  -5 70.5176 1.79716   2
  -2   0  -5 68.3104 1.91136   2
  -2   0  -5 69.5422 2.04568   3
   2   0   5 65.2483 4.02841   1
  -3   0  -5 30.2090 1.95249   3
   3   0   5 24.1668 3.28092   1
  -3   0  -5 26.5890 1.64597   2
  -4   0  -5 307.732 6.00524   3
  -4   0  -5 304.197 5.24383   2
   4   0   5 298.968 8.69146   1
  -5   0  -5 15.7531 1.94806   3
   5   0   5 25.1943 3.73814   1
  -6   0  -5 6.25006 2.05404   3
   7  -1  -5 56.4424 3.33003   2
  -7  -1   5 60.4133 3.59502   3
  -7   1   5 55.3280 3.63424   3
   7   1  -5 51.9853 3.03940   2
  -6  -1   5 31.6301 2.83028   3
   6  -1  -5 35.4547 2.60842   2
   6   1  -5 34.3605 2.45928   2
  -6   1   5 32.2645 2.85548   3
   5  -1  -5 36.5860 2.40630   2
  -5  -1   5 30.8020 2.44827   3
  -5   1   5 31.2287 2.52671   3
   5   1  -5 30.7638 2.18053   2
  -4  -1   5 3.12870 0.99459   1
  -4  -1   5 3.15019 1.14514   3
   4  -1  -5 3.76390 1.18747   2
  -4   1   5 1.91348 1.14571   3
   4   1  -5 4.75059 1.14801   2
   3  -1  -5 187.067 3.63906   2
  -3  -1   5 190.062 4.87149   1
  -3  -1   5 187.126 3.75949   3
   3   1  -5 181.741 3.59391   2
  -3   1   5 186.140 3.90171   3
  -3   1   5 187.183 4.50419   1
  -2  -1   5 283.966 4.63664   3
   2  -1  -5 283.574 4.52793   2
  -2  -1   5 281.414 6.78453   1
  -2   1   5 273.762 4.90478   3
   2   1  -5 280.591 4.57404   2
  -2   1   5 283.231 6.60280   1
  -1  -1   5 3444.17 71.5078   1
   1  -1  -5 3524.00 46.1798   2
  -1  -1   5 3557.28 49.6772   3
  -1   1   5 3555.32 51.6204   3
   1   1  -5 3523.72 46.6512   2
  -1   1   5 3414.69 72.0023   1
   0  -1  -5 104.478 2.28545   3
   0  -1  -5 104.787 2.08394   2
   0  -1   5 104.279 3.99668   1
   0   1   5 107.547 3.95495   1
   0   1  -5 107.474 1.82321   3
   0   1  -5 100.900 2.31843   2
  -1  -1  -5 218.749 3.43768   2
   1  -1   5 217.438 6.37791   1
  -1  -1  -5 219.247 3.95587   3
   1   1   5 215.158 6.17623   1
  -1   1  -5 211.118 3.49783   3
  -1   1  -5 214.927 3.73505   2
  -2  -1  -5 16.4220 1.45587   3
   2  -1   5 14.1962 2.44796   1
  -2  -1  -5 15.1357 1.10440   2
  -2   1  -5 16.3066 1.42623   2
  -2   1  -5 13.5019 1.30447   3
   2   1   5 15.4618 2.29762   1
   3  -1   5 63.7744 4.39322   1
  -3  -1  -5 62.3864 2.48788   3
  -3  -1  -5 61.4419 1.85669   2
   3   1   5 60.1427 3.99048   1
  -3   1  -5 60.7600 2.18357   2
  -3   1  -5 60.8532 2.25463   3
  -4  -1  -5 35.6270 1.84237   2
  -4  -1  -5 34.4162 2.48709   3
   4  -1   5 38.1413 3.92108   1
   4   1   5 36.8643 3.76421   1
  -4   1  -5 37.5219 2.31866   3
  -4   1  -5 38.3633 2.14772   2
  -5  -1  -5 90.2875 3.70204   3
   5  -1   5 99.1436 4.98449   1
   5   1   5 103.961 5.27795   1
  -5   1  -5 96.7665 3.24797   2
  -5   1  -5 93.9439 3.41210   3
  -6  -1  -5 -2.7474 1.86537   3
   6   1   5 5.81875 2.29867   1
  -7  -2   5 5.67849 1.93909   3
   7  -2  -5 3.88028 1.89262   2
  -7   2   5 6.71987 1.98566   3
   7   2  -5 7.42476 1.61157   2
   6  -2  -5 51.4970 2.85480   2
  -6  -2   5 53.7669 3.05930   3
  -6   2   5 53.5738 3.08289   3
   6   2  -5 52.2644 2.61095   2
  -5  -2   5 35.1693 2.57397   3
   5  -2  -5 36.8810 2.41762   2
  -5   2   5 35.5594 2.59616   3
   5   2  -5 35.9223 2.16962   2
   4  -2  -5 27.2592 1.92414   2
  -4  -2   5 23.2684 1.99679   1
  -4  -2   5 24.7532 2.06840   3
   4   2  -5 24.3932 1.80750   2
  -4   2   5 26.6001 2.10318   3
  -3  -2   5 58.6115 2.07336   3
  -3  -2   5 58.9322 2.63687   1
   3  -2  -5 57.3014 2.14580   2
  -3   2   5 60.6832 1.96706   1
   3   2  -5 57.6969 2.02140   2
  -3   2   5 56.6717 2.26045   3
  -2  -2   5 221.054 5.88677   1
   2  -2  -5 221.870 3.85538   2
  -2  -2   5 227.962 3.83005   3
  -2   2   5 226.328 4.36229   3
  -2   2   5 224.116 5.45378   1
   2   2  -5 228.454 4.00788   2
   1  -2  -5 359.614 5.30592   2
  -1  -2   5 366.992 5.25219   3
  -1  -2   5 364.458 8.64518   1
  -1   2   5 364.604 6.10265   3
  -1   2   5 359.909 8.40103   1
   1   2  -5 354.833 5.57522   2
   0  -2   5 351.377 8.54131   1
   0  -2  -5 342.061 4.92199   2
   0  -2  -5 342.259 5.79038   3
   0   2  -5 338.806 5.39521   2
   0   2   5 343.169 8.36095   1
  -1  -2  -5 277.907 4.04515   2
   1  -2   5 283.705 7.62919   1
  -1  -2  -5 279.067 5.01823   3
  -1   2  -5 282.810 4.16017   3
   1   2   5 273.404 7.39093   1
  -1   2  -5 275.621 4.68501   2
  -2  -2  -5 70.0676 1.56557   2
   2  -2   5 74.0068 4.17620   1
  -2  -2  -5 69.9982 2.40389   3
  -2   2  -5 71.7110 2.29803   2
  -2   2  -5 69.1800 1.83538   3
   2   2   5 65.8272 3.67073   1
  -3  -2  -5 135.587 3.61779   3
   3  -2   5 135.307 5.64929   1
  -3   2  -5 131.294 3.03333   3
   3   2   5 128.956 5.36261   1
  -3   2  -5 132.360 3.20622   2
  -4  -2  -5 89.5982 3.40731   3
   4  -2   5 88.0237 5.02165   1
  -4   2  -5 83.2123 2.78656   3
  -4   2  -5 85.9572 2.90745   2
   4   2   5 85.2163 4.76463   1
  -5  -2  -5 10.1169 2.02211   3
   5  -2   5 12.1918 2.49962   1
   5   2   5 10.9755 2.47941   1
  -5   2  -5 6.85761 1.63333   2
  -6  -2  -5 13.3977 2.40198   3
   7  -3  -5 -0.0941 1.87950   2
  -7  -3   5 0.50424 1.85847   3
  -7   3   5 1.79876 1.81186   3
   7   3  -5 1.23679 1.42445   2
  -6  -3   5 29.6866 2.95044   3
   6  -3  -5 28.7363 2.31290   2
   6   3  -5 32.3560 2.32519   2
  -6   3   5 34.4849 2.95594   3
   5  -3  -5 63.5960 2.78337   2
  -5  -3   5 62.6021 2.96822   3
   5   3  -5 57.6334 3.29329   1
   5   3  -5 61.2371 2.45430   2
  -5   3   5 62.5806 3.04665   3
  -4  -3   5 60.5920 2.58759   3
   4  -3  -5 58.4174 2.50549   2
   4   3  -5 58.5089 2.26026   2
  -4   3   5 56.1825 2.72597   3
   3  -3  -5 10.5189 1.23238   2
  -3  -3   5 11.5080 1.64614   1
  -3  -3   5 12.8128 1.22351   3
  -3   3   5 11.8538 1.38260   3
   3   3  -5 11.4175 1.20753   2
  -3   3   5 12.0462 1.22011   1
  -2  -3   5 653.459 14.6377   1
  -2  -3   5 679.318 9.76467   3
   2  -3  -5 667.981 9.27449   2
   2   3  -5 651.921 9.41518   2
  -2   3   5 648.637 13.9385   1
  -2   3   5 654.974 10.4828   3
  -1  -3   5 34.6471 2.54521   1
   1  -3  -5 35.4935 1.39854   2
  -1   3   5 32.3558 2.29870   1
   1   3  -5 31.8924 1.64569   2
  -1   3   5 34.4332 1.86708   3
   0  -3   5 159.243 5.08359   1
   0  -3  -5 155.564 3.46506   3
   0  -3  -5 162.342 2.62981   2
   0   3   5 155.550 4.94369   1
  -1  -3  -5 73.7790 2.41778   3
   1  -3   5 75.4991 3.76865   1
  -1  -3  -5 73.5168 1.40485   2
  -1   3  -5 72.7130 2.32706   2
   1   3   5 72.7722 3.70658   1
   2  -3   5 105.391 4.88322   1
  -2  -3  -5 103.431 3.03405   3
  -2   3  -5 104.945 2.83458   2
   2   3   5 104.244 4.62859   1
   3  -3   5 156.465 6.25029   1
  -3  -3  -5 154.822 4.04647   3
  -3   3  -5 153.894 3.71132   2
   3   3   5 148.712 5.94211   1
   4  -3   5 66.5321 4.87812   1
  -4  -3  -5 65.2419 3.18788   3
  -4   3  -5 65.0260 2.79342   2
   4   3   5 65.2083 4.27157   1
   5  -3   5 -2.6398 2.43477   1
  -5  -3  -5 -1.6066 1.68834   3
  -5   3  -5 1.39483 1.51513   2
   5   3   5 4.10621 2.14716   1
  -6  -3  -5 6.72156 2.33871   3
   6   3   5 13.4512 2.84180   1
   7  -4  -5 11.1521 2.33478   2
  -7  -4   5 10.6579 2.27077   3
  -7   4   5 15.7067 2.38588   3
  -6  -4   5 42.0197 3.18965   3
   6  -4  -5 35.1582 3.09668   2
   6   4  -5 38.0508 2.26859   2
  -6   4   5 41.4233 3.40360   3
  -5  -4   5 10.7009 1.73887   3
   5  -4  -5 14.5322 1.79612   2
   5   4  -5 11.0577 2.03198   1
   5   4  -5 12.4061 1.37942   2
  -5   4   5 10.3650 1.69652   3
   4  -4  -5 21.1632 1.74130   2
  -4  -4   5 21.3426 2.16862   3
  -4   4   5 19.0272 1.87256   3
   4   4  -5 21.4608 1.79399   2
   4   4  -5 19.5261 2.89787   1
  -3  -4   5 10.5971 1.23084   3
   3  -4  -5 12.1355 1.33832   2
   3   4  -5 9.16753 1.17246   2
  -3   4   5 9.81814 1.42687   3
  -2  -4   5 177.931 3.27804   3
  -2  -4   5 174.880 5.56011   1
   2  -4  -5 172.787 3.34229   2
   2   4  -5 175.236 3.57804   2
  -2   4   5 166.096 4.78225   1
  -2   4   5 175.652 4.09876   3
   1  -4  -5 32.2424 1.42616   2
  -1  -4   5 30.5084 2.72533   1
  -1   4   5 30.4760 2.34543   1
  -1   4   5 31.1346 1.98863   3
   1   4  -5 30.3241 1.79407   2
   0  -4   5 513.211 12.2806   1
   0  -4  -5 512.415 6.93211   2
   0  -4  -5 517.900 8.66512   3
   0   4  -5 516.711 7.86572   2
   0   4   5 510.321 12.0821   1
  -1  -4  -5 113.346 3.21498   3
   1  -4   5 114.375 4.71961   1
  -1   4  -5 112.377 2.96094   2
   1   4   5 108.414 4.57646   1
  -2  -4  -5 9.08211 1.36671   3
   2  -4   5 10.9554 2.40783   1
  -2   4  -5 12.9061 1.47656   2
   2   4   5 9.82362 2.07909   1
  -3  -4  -5 150.922 4.22546   3
   3  -4   5 146.362 6.21389   1
  -3   4  -5 152.232 3.88634   2
   3   4   5 145.417 5.99550   1
  -4  -4  -5 68.1213 3.48204   3
   4  -4   5 60.2917 5.20131   1
  -4   4  -5 68.7187 3.13448   2
   4   4   5 70.8885 4.63516   1
  -5  -4  -5 1.28858 1.94150   3
   5   4   5 4.98827 2.38061   1
  -5   4  -5 3.81555 1.74885   2
   6  -5  -5 10.2065 2.07441   2
  -6  -5   5 12.4158 2.10952   3
  -6   5   5 16.4371 2.25995   3
   5  -5  -5 93.3693 3.59291   2
  -5  -5   5 87.4491 3.53618   3
   5   5  -5 91.9280 2.79915   2
   5   5  -5 92.1404 4.79836   1
  -5   5   5 101.550 3.92793   3
   4  -5  -5 26.5309 1.95702   2
  -4  -5   5 25.3923 2.35324   3
   4   5  -5 28.0836 3.41149   1
   4   5  -5 27.4035 1.82553   2
  -4   5   5 31.0998 2.63463   3
  -3  -5   5 13.7185 1.40364   3
   3  -5  -5 13.3438 1.42600   2
  -3   5   5 12.5838 1.59220   3
   3   5  -5 14.0519 1.32869   2
  -2  -5   5 333.543 9.17344   1
   2  -5  -5 346.981 5.52854   2
   2   5  -5 339.734 5.72416   2
  -2   5   5 340.345 8.35611   1
  -2   5   5 339.840 6.61655   3
  -1  -5   5 29.8413 2.94655   1
   1  -5  -5 28.7871 1.49738   2
   1   5  -5 27.6087 1.79646   2
  -1   5   5 31.7572 2.62567   1
  -1   5   5 30.5798 2.20646   3
   0  -5   5 48.8325 3.62036   1
   0   5  -5 50.7070 2.20984   2
   0   5   5 48.3918 3.11543   1
  -1  -5  -5 122.297 3.54347   3
   1  -5   5 119.960 5.12967   1
  -1   5  -5 118.007 3.28827   2
   1   5   5 117.533 5.04953   1
   2  -5   5 10.5702 2.54874   1
  -2  -5  -5 10.8996 1.55325   3
  -2   5  -5 12.7517 1.60224   2
   2   5   5 12.6905 2.29645   1
  -3  -5  -5 4.40493 1.53444   3
   3  -5   5 -0.8291 2.50987   1
  -3   5  -5 3.75014 1.49095   2
   3   5   5 3.24265 2.09728   1
   4  -5   5 60.1448 5.71632   1
  -4  -5  -5 78.5202 3.71326   3
  -4   5  -5 82.7084 3.41220   2
   4   5   5 93.5034 5.49911   1
  -5  -5  -5 0.33368 2.03225   3
  -5   5  -5 4.43275 1.92948   2
   5   5   5 7.50737 2.70148   1
   6  -6  -5 6.49886 2.13070   2
  -6  -6   5 2.31233 2.03832   3
   6   6  -5 11.2568 2.76550   1
  -6   6   5 12.2001 2.25532   3
   5  -6  -5 26.3368 2.29554   2
  -5  -6   5 25.1458 2.27448   3
   5   6  -5 28.3412 4.07971   1
  -5   6   5 33.1820 3.25630   3
   4  -6  -5 8.37530 1.61954   2
  -4   6   5 7.03013 1.69591   3
   4   6  -5 9.56451 2.49063   1
   4   6  -5 10.1117 1.27554   2
   3  -6  -5 5.84216 1.35186   2
   3   6  -5 5.76523 2.31243   1
  -3   6   5 6.34482 1.50291   3
   3   6  -5 7.92176 1.18835   2
   2  -6  -5 15.4674 1.34460   2
  -2  -6   5 12.5764 2.15623   1
  -2   6   5 13.2128 1.79765   1
   2   6  -5 13.3519 1.35050   2
  -2   6   5 14.2203 1.76551   3
  -1  -6   5 402.370 10.7044   1
   1   6  -5 395.183 6.67105   2
  -1   6   5 403.471 10.2155   1
   0  -6  -5 112.497 3.63715   3
   0  -6   5 114.014 5.13184   1
   0   6   5 111.959 4.89072   1
   0   6  -5 112.922 3.22567   2
   1  -6   5 44.9684 4.09160   1
  -1  -6  -5 42.4987 2.70461   3
   1   6   5 47.0361 3.83953   1
  -1   6  -5 49.1933 2.55006   2
  -2  -6  -5 6.95994 1.59387   3
   2  -6   5 4.97022 2.46679   1
  -2   6  -5 6.94252 1.44067   2
   2   6   5 7.55174 2.22907   1
  -3  -6  -5 38.6420 3.11986   3
   3  -6   5 32.4256 3.71058   1
   3   6   5 34.4629 4.46155   1
  -3   6  -5 35.9026 2.88631   2
  -4  -6  -5 5.03661 2.03514   3
  -4   6  -5 6.96190 1.89218   2
   4   6   5 11.0772 2.94304   1
   5  -7  -5 8.96601 2.02816   2
   5   7  -5 11.1209 2.90231   1
  -5   7   5 14.7165 2.28837   3
   4  -7  -5 -0.5899 1.51209   2
  -4   7   5 3.13157 1.64633   3
   4   7  -5 0.87446 2.41346   1
   3  -7  -5 3.82176 1.38177   2
   3   7  -5 5.19555 1.16411   2
  -3   7   5 3.65093 1.56758   3
   3   7  -5 3.52289 2.45905   1
  -2  -7   5 34.0915 3.66082   1
   2   7  -5 26.8197 1.99395   2
  -2   7   5 28.3881 2.77183   3
  -2   7   5 23.7746 2.92528   1
  -1  -7   5 81.2232 4.63936   1
   1  -7  -5 74.3089 3.24737   3
  -1   7   5 76.7971 4.15631   1
   1   7  -5 76.4021 2.80930   2
   0  -7  -5 222.981 5.51667   3
   0  -7   5 220.395 7.74775   1
   0   7   5 217.771 7.38488   1
   0   7  -5 208.193 4.71324   2
   1  -7   5 18.6174 2.93448   1
  -1  -7  -5 18.1002 2.01336   3
   1   7   5 17.9189 2.81388   1
  -1   7  -5 14.9755 1.78274   2
   2  -7   5 -1.0760 2.35275   1
  -2  -7  -5 1.37351 1.62530   3
  -2   7  -5 1.67646 1.45415   2
   2   7   5 3.01538 2.27616   1
  -3  -7  -5 3.47069 1.75447   3
   3  -7   5 -3.5388 2.80819   1
   3   7   5 3.49797 2.56698   1
  -3   7  -5 2.53505 1.74775   2
   4  -8  -5 -0.3156 1.61614   2
   4   8  -5 -1.9913 2.67664   1
  -4   8   5 0.41189 1.64363   3
  -3   8   5 1.42230 1.66990   3
  -2  -8   5 5.86810 2.17728   1
   2   8  -5 5.60505 1.32879   2
  -2   8   5 5.53023 1.77314   3
   1  -8  -5 252.946 6.11216   3
  -1  -8   5 237.341 8.34066   1
   1   8  -5 240.109 5.14277   2
  -1   8   5 244.366 7.99248   1
   0  -8  -5 43.0117 3.26129   3
   0  -8   5 44.7311 4.57959   1
   0   8  -5 44.6912 2.68429   2
   0   8   5 51.1385 4.40593   1
  -1  -8  -5 -1.7519 1.58385   3
   1  -8   5 -0.7014 2.36060   1
  -1   8  -5 -0.1176 1.42499   2
   1   8   5 2.68139 2.28162   1
  -2  -8  -5 5.44861 1.93008   3
   2  -8   5 4.98456 2.95325   1
   2   8   5 10.6753 3.01120   1
  -2   8  -5 9.21688 1.88063   2
  -2  -9   5 14.5234 2.87441   1
   2  -9  -5 13.3271 2.07358   3
  -1  -9   5 17.5751 3.09816   1
   1  -9  -5 12.9864 2.18826   3
  -1   9   5 13.9586 2.72354   1
   0  -9   5 16.1282 3.27801   1
   0  -9  -5 18.8512 2.39703   3
   0   9   5 16.9143 3.02103   1
   0   9  -5 19.1078 2.01602   2
  -7   0   6 5.95497 1.93462   3
   7   0  -6 2.79230 1.74705   2
   6   0  -6 0.47166 1.43681   2
  -6   0   6 3.13474 1.60880   3
  -5   0   6 29.7789 2.46994   3
   5   0  -6 32.1471 2.35964   2
  -4   0   6 50.1672 2.36068   3
   3   0  -6 194.141 3.82197   2
  -3   0   6 189.836 5.13781   1
  -3   0   6 191.107 3.90281   3
  -2   0   6 800.255 11.9233   3
  -2   0   6 805.469 17.0285   1
   2   0  -6 791.850 11.0884   2
  -1   0   6 537.208 8.08671   3
   1   0  -6 531.684 7.71193   2
  -1   0   6 534.251 12.1472   1
   0   0  -6 70.7899 1.73624   3
   0   0   6 71.6005 3.94222   1
   0   0  -6 72.5552 1.98055   2
  -1   0  -6 1.79260 0.78666   2
  -1   0  -6 1.86210 0.70879   3
   1   0   6 3.74862 2.12545   1
   2   0   6 221.013 7.19239   1
  -2   0  -6 228.266 4.26861   3
  -2   0  -6 225.149 4.01984   2
   3   0   6 33.5326 3.97483   1
  -3   0  -6 34.3164 1.83924   2
  -3   0  -6 35.2004 2.11821   3
  -4   0  -6 62.6763 2.39480   2
  -4   0  -6 59.4803 2.81498   3
   4   0   6 67.1471 4.60863   1
  -5   0  -6 40.8534 2.97525   3
  -7  -1   6 22.6535 2.41669   3
   7  -1  -6 23.9492 2.31261   2
  -7   1   6 20.4111 2.35204   3
   7   1  -6 21.5271 2.13997   2
  -6  -1   6 16.3004 1.98151   3
   6  -1  -6 17.1303 1.93940   2
  -6   1   6 17.9119 2.05027   3
   6   1  -6 13.6243 1.75117   2
  -5  -1   6 41.1261 2.62257   3
   5  -1  -6 43.3349 2.55405   2
  -5   1   6 43.6632 2.69448   3
   5   1  -6 47.2649 2.42656   2
   4  -1  -6 67.3243 2.59902   2
  -4  -1   6 65.0593 2.55938   3
  -4  -1   6 63.2898 2.78466   1
   4   1  -6 66.2431 2.48218   2
  -4   1   6 62.7936 2.63146   3
  -3  -1   6 79.8303 3.17246   1
  -3  -1   6 82.5930 2.36443   3
   3  -1  -6 77.0428 2.39756   2
   3   1  -6 77.2991 2.41949   2
  -3   1   6 75.1118 2.53193   3
  -3   1   6 78.8027 2.99765   1
  -2  -1   6 119.715 2.51161   3
  -2  -1   6 121.165 4.08044   1
   2  -1  -6 116.915 2.72894   2
  -2   1   6 118.000 3.99048   1
   2   1  -6 121.338 2.80390   2
  -2   1   6 119.268 2.84308   3
  -1  -1   6 57.7904 3.20760   1
   1  -1  -6 55.9844 1.79333   2
  -1  -1   6 56.6069 1.39629   3
   1   1  -6 55.7973 1.88306   2
  -1   1   6 58.6397 3.25693   1
  -1   1   6 57.9711 1.82787   3
   0  -1  -6 286.036 4.92158   3
   0  -1   6 297.598 7.86071   1
   0  -1  -6 287.136 4.51982   2
   0   1   6 284.298 7.65225   1
   0   1  -6 290.264 4.77145   2
   0   1  -6 291.150 4.42957   3
  -1  -1  -6 61.6098 1.96657   3
   1  -1   6 67.5108 4.09797   1
  -1  -1  -6 62.9466 1.73905   2
  -1   1  -6 60.8609 2.01448   2
   1   1   6 58.3491 3.70504   1
  -1   1  -6 60.4144 1.56485   3
  -2  -1  -6 144.789 2.84798   2
  -2  -1  -6 143.123 3.30530   3
   2  -1   6 139.842 5.73033   1
  -2   1  -6 143.989 2.99953   3
  -2   1  -6 141.599 3.16509   2
   2   1   6 141.870 5.63092   1
  -3  -1  -6 121.752 3.36274   3
  -3  -1  -6 121.936 2.75478   2
   3  -1   6 122.562 5.71333   1
  -3   1  -6 122.964 3.07777   2
   3   1   6 119.297 5.43711   1
  -3   1  -6 120.269 3.07691   3
  -4  -1  -6 6.33670 1.56549   3
   4  -1   6 10.3607 2.63492   1
  -4   1  -6 8.04554 1.37393   2
   4   1   6 8.85703 2.39521   1
  -5  -1  -6 4.74482 1.78179   3
   5  -1   6 11.4030 2.63675   1
   5   1   6 11.6529 2.67079   1
  -5   1  -6 6.07488 1.54488   2
   7  -2  -6 -2.2138 1.73042   2
  -7  -2   6 0.66160 1.72350   3
  -7   2   6 4.65491 1.89669   3
   7   2  -6 1.57815 1.51798   2
  -6  -2   6 12.7762 1.86126   3
   6  -2  -6 13.7314 1.92601   2
   6   2  -6 14.8392 1.74591   2
  -6   2   6 13.2504 1.97853   3
  -5  -2   6 29.9478 2.38173   3
   5  -2  -6 26.5845 2.37188   2
   5   2  -6 25.7217 2.20122   2
  -5   2   6 26.6174 2.46880   3
   4  -2  -6 71.0976 2.67927   2
  -4  -2   6 71.5625 2.59524   3
  -4  -2   6 67.6557 3.10108   1
  -4   2   6 68.4314 2.80452   3
   4   2  -6 68.3915 2.50335   2
   3  -2  -6 214.355 4.13267   2
  -3  -2   6 216.125 4.11404   3
  -3  -2   6 218.086 5.94337   1
  -3   2   6 213.506 5.21500   1
  -3   2   6 207.462 4.48280   3
   3   2  -6 213.620 4.17816   2
   2  -2  -6 53.6649 1.96422   2
  -2  -2   6 56.7554 3.01183   1
  -2  -2   6 55.0341 1.57873   3
  -2   2   6 55.9388 2.65590   1
   2   2  -6 54.7807 2.10702   2
  -2   2   6 55.9302 2.16404   3
   1  -2  -6 6.00995 0.90313   2
  -1  -2   6 7.77995 1.66381   1
   1   2  -6 4.84391 0.95587   2
  -1   2   6 5.53915 0.98915   3
  -1   2   6 5.68560 1.51793   1
   0  -2  -6 159.006 3.39589   3
   0  -2   6 166.845 5.54324   1
   0  -2  -6 162.818 2.87060   2
   0   2  -6 165.148 3.34989   2
   0   2   6 157.836 5.27408   1
   1  -2   6 244.092 7.30487   1
  -1  -2  -6 243.388 3.75856   2
  -1  -2  -6 233.626 4.58638   3
  -1   2  -6 236.920 4.35942   2
   1   2   6 237.807 7.01406   1
   2  -2   6 171.829 6.48632   1
  -2  -2  -6 170.075 3.91750   3
  -2  -2  -6 169.222 2.92551   2
  -2   2  -6 165.725 3.65510   2
   2   2   6 164.176 6.05291   1
   3  -2   6 216.454 7.49767   1
  -3  -2  -6 209.772 4.76194   3
   3   2   6 204.361 6.97482   1
  -3   2  -6 201.061 4.29153   2
   4  -2   6 39.3821 4.52463   1
  -4  -2  -6 32.1159 2.66999   3
  -4   2  -6 32.6114 2.44810   2
   4   2   6 39.1755 4.12933   1
  -5  -2  -6 -0.6010 1.72401   3
   5  -2   6 3.05689 2.45940   1
   5   2   6 6.18828 2.47981   1
  -5   2  -6 -1.0325 1.44614   2
   7  -3  -6 1.47563 1.92862   2
  -7  -3   6 0.73995 1.83395   3
   7   3  -6 1.08690 1.51467   2
  -7   3   6 4.61448 2.00002   3
   6  -3  -6 2.99582 1.74677   2
  -6  -3   6 5.38027 1.71829   3
   6   3  -6 5.63713 1.44076   2
  -6   3   6 4.88451 1.76126   3
  -5  -3   6 42.1994 2.62598   3
   5  -3  -6 41.4565 2.76258   2
  -5  -3   6 44.8213 2.79921   1
  -5   3   6 45.9895 2.94790   3
   5   3  -6 41.6773 2.36040   2
  -4  -3   6 64.7910 2.57354   3
  -4  -3   6 56.8307 3.18256   1
   4  -3  -6 62.1328 2.59507   2
  -4   3   6 60.9215 2.74280   3
   4   3  -6 61.7572 2.47532   2
   3  -3  -6 153.732 3.44746   2
  -3  -3   6 148.127 5.03147   1
  -3  -3   6 157.771 3.32012   3
   3   3  -6 150.255 3.48915   2
  -3   3   6 151.785 3.86776   3
  -3   3   6 152.497 4.16334   1
   2  -3  -6 369.727 5.81459   2
  -2  -3   6 375.037 5.75164   3
  -2  -3   6 371.589 9.35628   1
   2   3  -6 370.728 6.07851   2
  -2   3   6 366.697 6.67285   3
  -2   3   6 366.875 8.64916   1
   1  -3  -6 55.5719 1.78188   2
  -1  -3   6 57.8782 3.39941   1
  -1   3   6 55.0250 2.91940   1
   1   3  -6 55.2706 2.09277   2
  -1   3   6 53.2160 2.28706   3
   0  -3  -6 94.3056 2.01551   2
   0  -3  -6 94.4110 2.68665   3
   0  -3   6 98.9046 4.35615   1
   0   3  -6 98.3325 2.62886   2
   0   3   6 91.7402 4.05280   1
  -1  -3  -6 107.675 2.06035   2
   1  -3   6 113.182 4.95216   1
  -1  -3  -6 109.552 2.99913   3
   1   3   6 102.618 4.52343   1
  -1   3  -6 108.774 2.91115   2
   2  -3   6 292.559 8.72665   1
  -2  -3  -6 284.677 5.67623   3
   2   3   6 269.770 8.17157   1
  -2   3  -6 282.674 5.28289   2
  -3  -3  -6 99.9280 3.37619   3
   3  -3   6 92.0186 5.53496   1
  -3   3  -6 98.1923 3.14530   2
   3   3   6 102.213 5.21858   1
   4  -3   6 4.48493 2.88362   1
  -4  -3  -6 4.82593 1.65458   3
  -4   3  -6 4.59056 1.50091   2
   4   3   6 9.14304 2.53680   1
   5  -3   6 3.97629 3.06146   1
  -5  -3  -6 6.02758 2.03132   3
  -5   3  -6 6.11905 1.79489   2
   5   3   6 11.7364 2.68620   1
  -7  -4   6 7.08259 2.15183   3
   7  -4  -6 4.35791 2.20615   2
  -7   4   6 9.40173 2.27370   3
  -6  -4   6 3.15563 1.73931   3
   6  -4  -6 1.87109 1.77815   2
  -6   4   6 7.64915 1.96032   3
   6   4  -6 8.53207 1.49463   2
  -5  -4   6 20.0678 1.88898   3
   5  -4  -6 18.9278 1.92902   2
  -5   4   6 20.0005 2.09537   3
   5   4  -6 20.3772 1.70704   2
  -4  -4   6 122.621 4.82746   1
   4  -4  -6 124.212 3.45651   2
  -4  -4   6 127.747 3.40439   3
   4   4  -6 122.508 3.24380   2
  -4   4   6 127.768 3.85718   3
   3  -4  -6 385.296 6.28208   2
  -3  -4   6 376.334 9.78199   1
  -3  -4   6 379.888 6.35898   3
  -3   4   6 374.477 7.17560   3
   3   4  -6 374.473 6.32353   2
   2  -4  -6 97.2131 2.58058   2
  -2  -4   6 98.7534 4.40268   1
  -2   4   6 98.2363 3.62160   1
  -2   4   6 100.659 3.15130   3
   2   4  -6 102.300 2.86040   2
  -1  -4   6 9.69615 2.02779   1
   1  -4  -6 9.48218 0.99715   2
  -1   4   6 8.94871 1.64051   1
   1   4  -6 8.16174 1.23857   2
  -1   4   6 7.88727 1.36050   3
   0  -4   6 110.405 4.73987   1
   0  -4  -6 108.069 3.17000   3
   0   4   6 111.455 4.48006   1
   0   4  -6 106.876 2.92859   2
  -1  -4  -6 90.6317 2.94550   3
   1  -4   6 87.9814 4.80209   1
  -1   4  -6 84.3791 2.78653   2
   1   4   6 78.3512 4.14978   1
  -2  -4  -6 48.6055 2.60933   3
   2  -4   6 47.9906 4.51616   1
   2   4   6 48.7553 3.68498   1
  -2   4  -6 46.4570 2.51319   2
  -3  -4  -6 200.758 5.11173   3
   3  -4   6 204.487 7.76697   1
  -3   4  -6 206.351 4.70104   2
   3   4   6 201.941 7.30694   1
  -4  -4  -6 -0.3060 1.63736   3
   4  -4   6 -6.3159 2.96516   1
   4   4   6 3.22954 2.26561   1
  -4   4  -6 0.19125 1.51276   2
  -5  -4  -6 1.45883 2.05661   3
  -5   4  -6 3.78092 1.83752   2
   5   4   6 5.21977 2.55775   1
   6  -5  -6 9.55363 2.11352   2
  -6  -5   6 4.84062 1.86875   3
  -6   5   6 9.79968 2.07900   3
   5  -5  -6 29.8376 2.79721   2
  -5  -5   6 30.1650 2.75292   3
  -5   5   6 37.4883 3.02205   3
   5   5  -6 31.4176 2.24904   2
  -4  -5   6 36.1211 3.17631   1
   4  -5  -6 29.3790 2.39940   2
   4   5  -6 33.4581 2.14961   2
  -4   5   6 32.8248 2.76915   3
   3  -5  -6 19.0475 1.58033   2
  -3  -5   6 19.8065 2.82442   1
  -3   5   6 16.5989 1.79997   3
   3   5  -6 17.5535 1.52809   2
   2  -5  -6 118.331 2.85763   2
  -2  -5   6 124.313 5.18634   1
  -2   5   6 121.821 3.68693   3
  -2   5   6 120.220 4.23427   1
   2   5  -6 114.954 3.15419   2
  -1  -5   6 28.5002 3.43030   1
   1  -5  -6 29.7385 1.60718   2
  -1   5   6 25.7082 2.63484   1
  -1   5   6 27.4538 2.43805   3
   1   5  -6 26.9553 2.02954   2
   0  -5   6 75.0501 4.50393   1
   0  -5  -6 72.0748 2.88934   3
   0   5  -6 73.8391 2.75384   2
   0   5   6 69.9647 3.94440   1
  -1  -5  -6 120.147 3.68402   3
   1  -5   6 132.161 5.67072   1
   1   5   6 128.147 5.41225   1
  -1   5  -6 126.943 3.53332   2
  -2  -5  -6 154.893 4.40667   3
   2  -5   6 160.577 6.82496   1
   2   5   6 155.772 6.29485   1
  -2   5  -6 157.289 4.12606   2
   3  -5   6 22.0638 3.58518   1
  -3  -5  -6 26.6332 2.33548   3
   3   5   6 34.7550 4.14721   1
  -3   5  -6 27.7460 2.55214   2
  -4  -5  -6 13.9978 2.18426   3
   4   5   6 17.8341 3.04710   1
  -4   5  -6 17.8128 2.13351   2
   6  -6  -6 5.99248 2.10695   2
  -6   6   6 9.22412 2.21552   3
   5  -6  -6 11.7227 1.97455   2
  -5   6   6 11.9292 2.08869   3
   4  -6  -6 -2.4139 1.36658   2
  -4  -6   6 4.28478 1.68618   1
  -4   6   6 0.64724 1.54829   3
   4   6  -6 1.48502 1.13336   2
  -3  -6   6 15.6172 2.47166   1
   3  -6  -6 15.0318 1.54261   2
   3   6  -6 16.7118 1.54168   2
  -3   6   6 14.2707 1.84350   3
   2  -6  -6 142.160 3.44210   2
  -2  -6   6 140.479 5.80576   1
   2   6  -6 143.421 3.57942   2
  -2   6   6 149.344 4.39028   3
  -2   6   6 142.308 4.98975   1
  -1  -6   6 88.3971 4.83589   1
  -1   6   6 88.6768 4.19250   1
   1   6  -6 87.7016 2.99602   2
   0  -6  -6 66.2956 3.07903   3
   0  -6   6 64.8495 4.69239   1
   0   6   6 65.2382 4.07793   1
   0   6  -6 66.2711 2.82985   2
   1  -6   6 35.0426 4.39814   1
  -1  -6  -6 37.6222 2.75869   3
  -1   6  -6 34.3191 2.45498   2
   1   6   6 41.0124 3.90576   1
   2  -6   6 22.8625 3.43498   1
  -2  -6  -6 24.9021 2.28814   3
  -2   6  -6 28.9196 2.21271   2
   2   6   6 29.7246 4.08184   1
   3  -6   6 19.1457 3.78472   1
  -3  -6  -6 26.0015 2.42585   3
  -3   6  -6 26.1092 2.37507   2
   3   6   6 32.2304 4.68765   1
  -4  -6  -6 35.5033 3.72374   3
  -4   6  -6 39.4192 3.42954   2
   4   6   6 49.4612 5.52397   1
   5  -7  -6 1.79834 1.77495   2
  -5   7   6 7.60369 2.10450   3
  -4  -7   6 9.91859 2.12821   1
   4  -7  -6 2.41914 1.58729   2
  -4   7   6 5.87157 1.86004   3
  -3  -7   6 3.98542 2.05091   1
  -3   7   6 3.08905 1.65198   3
   3   7  -6 3.60922 1.22302   2
  -2  -7   6 73.6558 4.74593   1
  -2   7   6 70.3173 3.54635   3
   2   7  -6 73.6539 2.84741   2
  -1  -7   6 19.0837 2.97606   1
   1  -7  -6 18.8774 1.97181   3
   1   7  -6 19.4145 1.83931   2
  -1   7   6 17.3983 2.44302   1
   0  -7   6 14.1141 2.90768   1
   0  -7  -6 15.4718 2.02518   3
   0   7   6 20.0061 2.75142   1
   0   7  -6 17.9435 1.83507   2
  -1  -7  -6 11.6664 1.92567   3
   1  -7   6 10.5138 2.85752   1
   1   7   6 17.1796 2.88106   1
  -1   7  -6 11.7321 1.72082   2
  -2  -7  -6 9.03381 1.90850   3
   2  -7   6 3.50236 3.02435   1
  -2   7  -6 9.46457 1.82578   2
   2   7   6 11.6655 2.83397   1
  -3  -7  -6 12.4890 2.24808   3
   3  -7   6 3.19803 3.57416   1
   3   7   6 18.0026 3.39761   1
  -3   7  -6 15.3458 2.15650   2
  -4  -8   6 6.94599 2.17107   1
  -3  -8   6 2.69897 2.19739   1
  -3   8   6 -0.6570 1.73663   3
  -2  -8   6 2.53768 2.28187   1
   2   8  -6 0.92050 1.27965   2
   1  -8  -6 55.1074 3.51220   3
  -1  -8   6 53.1492 5.18583   1
   1   8  -6 59.3068 2.91055   2
  -1   8   6 56.2347 4.24461   1
   0  -8  -6 3.07405 1.78993   3
   0  -8   6 4.48668 2.71932   1
   0   8  -6 5.17976 1.60037   2
   0   8   6 5.71283 2.30986   1
   1  -8   6 -1.2553 2.57485   1
  -1  -8  -6 0.91422 1.68497   3
   1   8   6 2.86876 2.50686   1
  -1   8  -6 3.81902 1.59804   2
   2  -8   6 -4.9132 2.96715   1
  -2  -8  -6 -1.0495 1.80718   3
   2   8   6 5.53961 2.75729   1
  -2   8  -6 2.03813 1.70965   2
  -7   0   7 2.78498 1.79336   3
   7   0  -7 1.71221 1.77359   2
  -6   0   7 3.98608 1.58060   3
   6   0  -7 3.20941 1.59417   2
  -5   0   7 74.3072 3.06146   3
   5   0  -7 75.2975 2.98754   2
  -4   0   7 533.321 9.00152   3
   4   0  -7 532.796 8.41383   2
  -3   0   7 436.610 7.32725   3
   3   0  -7 429.301 6.96546   2
  -3   0   7 435.987 10.1567   1
   2   0  -7 210.331 4.01612   2
  -2   0   7 209.526 6.19853   1
  -2   0   7 205.587 3.93080   3
  -1   0   7 66.4700 3.97241   1
  -1   0   7 61.5203 1.79737   3
   1   0  -7 62.9273 2.08067   2
   0   0   7 6.89532 2.29911   1
   0   0  -7 5.96911 1.02149   2
   0   0  -7 6.32830 0.76038   3
   1   0   7 448.900 11.4775   1
  -1   0  -7 437.103 6.76328   2
  -1   0  -7 444.452 7.06906   3
  -2   0  -7 511.728 7.66593   2
  -2   0  -7 505.226 8.17256   3
   2   0   7 498.505 12.7800   1
   3   0   7 103.854 5.51818   1
  -3   0  -7 103.498 2.82556   2
  -3   0  -7 101.298 3.05473   3
   4   0   7 5.06365 2.47670   1
   5   0   7 44.7704 4.85156   1
   7  -1  -7 6.87001 1.99743   2
  -7  -1   7 12.6740 2.06030   3
   7   1  -7 11.1922 1.96781   2
  -7   1   7 13.5362 2.15437   3
  -6  -1   7 4.83312 1.59246   3
   6  -1  -7 3.06779 1.62760   2
  -6   1   7 3.92801 1.63333   3
   6   1  -7 5.87934 1.61576   2
   5  -1  -7 107.257 3.40754   2
  -5  -1   7 111.447 3.55183   3
  -5   1   7 111.725 3.66729   3
   5   1  -7 113.780 3.45743   2
  -4  -1   7 393.364 6.98251   3
  -4  -1   7 390.079 9.29672   1
   4  -1  -7 383.257 6.64595   2
   4   1  -7 387.160 6.65826   2
  -4   1   7 397.937 7.20663   3
  -3  -1   7 64.4707 3.36026   1
   3  -1  -7 59.5273 2.34932   2
  -3  -1   7 61.3452 2.14189   3
   3   1  -7 60.9657 2.34240   2
  -3   1   7 64.9936 2.44020   3
  -3   1   7 60.9467 3.13903   1
   2  -1  -7 100.447 2.65476   2
  -2  -1   7 101.597 4.23271   1
  -2  -1   7 95.2948 2.27039   3
  -2   1   7 99.7801 2.65844   3
  -2   1   7 98.5455 4.08966   1
   2   1  -7 93.9766 2.69888   2
   1  -1  -7 1.92294 0.89530   2
  -1  -1   7 4.46878 1.92263   1
  -1  -1   7 3.75539 0.60904   3
   1   1  -7 1.99651 0.97551   2
  -1   1   7 3.47214 0.90072   3
  -1   1   7 2.89667 1.81627   1
   0  -1  -7 138.252 2.88463   2
   0  -1   7 143.043 5.61911   1
   0  -1  -7 140.971 3.00213   3
   0   1  -7 138.189 3.05956   2
   0   1  -7 139.762 2.51106   3
   0   1   7 139.128 5.25917   1
  -1  -1  -7 1005.67 14.8089   3
   1  -1   7 978.710 21.8869   1
  -1  -1  -7 995.530 13.3493   2
  -1   1  -7 995.809 13.6955   2
   1   1   7 966.335 21.7544   1
  -2  -1  -7 989.649 13.3583   2
   2  -1   7 969.435 22.0755   1
  -2  -1  -7 990.319 14.9201   3
   2   1   7 961.216 21.9065   1
  -2   1  -7 996.105 13.7467   2
  -3  -1  -7 6.90419 1.38252   3
   3  -1   7 7.60733 2.82304   1
  -3   1  -7 5.04665 1.26612   2
   3   1   7 7.86369 2.40507   1
  -4  -1  -7 11.3078 1.77555   3
   4  -1   7 16.6224 3.02620   1
   4   1   7 15.9942 2.82887   1
  -4   1  -7 10.5579 1.56142   2
   5  -1   7 8.68927 2.77806   1
   5   1   7 11.6665 2.82164   1
  -7  -2   7 2.86227 1.75903   3
   7  -2  -7 1.13333 1.92284   2
   7   2  -7 0.25399 1.56954   2
  -7   2   7 2.28396 1.85698   3
   6  -2  -7 23.9553 2.28193   2
  -6  -2   7 28.0094 2.72560   3
  -6   2   7 22.9354 2.28453   3
   6   2  -7 24.9676 2.10202   2
   5  -2  -7 36.4078 2.76666   2
  -5  -2   7 39.9322 2.52283   3
   5   2  -7 40.4545 2.53743   2
  -5   2   7 39.0423 2.71085   3
  -4  -2   7 614.623 9.75918   3
   4  -2  -7 604.591 9.26700   2
  -4  -2   7 592.224 13.5354   1
  -4   2   7 589.477 10.1342   3
   4   2  -7 599.193 9.27068   2
  -3  -2   7 1215.02 17.3826   3
   3  -2  -7 1182.08 16.2675   2
  -3  -2   7 1203.43 25.0760   1
  -3   2   7 1158.48 24.2678   1
   3   2  -7 1178.92 16.3903   2
  -3   2   7 1186.08 17.9572   3
  -2  -2   7 104.067 2.19847   3
  -2  -2   7 106.129 4.38802   1
   2  -2  -7 105.307 2.71193   2
  -2   2   7 104.338 2.92723   3
  -2   2   7 105.665 3.92190   1
   2   2  -7 103.251 2.82834   2
   1  -2  -7 16.6719 1.50414   2
  -1  -2   7 17.5836 2.37728   1
  -1   2   7 16.5473 2.06859   1
  -1   2   7 16.1511 1.61618   3
   1   2  -7 17.4750 1.46522   2
   0  -2  -7 251.133 4.14543   2
   0  -2   7 258.167 7.73515   1
   0  -2  -7 248.945 4.78089   3
   0   2   7 249.361 7.33207   1
   0   2  -7 249.337 4.63942   2
  -1  -2  -7 24.8995 1.79764   3
  -1  -2  -7 22.2355 1.36963   2
   1  -2   7 24.8836 3.21750   1
  -1   2  -7 24.7675 1.81253   2
   1   2   7 21.8502 2.71464   1
   2  -2   7 437.720 11.6845   1
  -2  -2  -7 438.993 7.65681   3
   2   2   7 413.291 11.2324   1
  -2   2  -7 436.546 7.14261   2
  -3  -2  -7 229.942 5.21333   3
   3  -2   7 239.612 8.41597   1
  -3   2  -7 238.552 4.88553   2
   3   2   7 239.048 7.98242   1
   4  -2   7 26.9754 3.59521   1
  -4  -2  -7 26.6881 2.28873   3
  -4   2  -7 27.0281 2.10215   2
   4   2   7 34.8322 4.36830   1
  -5  -2  -7 9.25757 2.22009   3
   5  -2   7 16.1386 3.26925   1
  -5   2  -7 14.7946 1.99710   2
   7  -3  -7 5.16065 2.13342   2
  -7  -3   7 8.87729 2.01853   3
  -7   3   7 11.2527 2.26066   3
   7   3  -7 10.0839 1.86489   2
   6  -3  -7 -0.5518 1.73216   2
  -6  -3   7 1.54941 1.50512   3
   6   3  -7 -0.5671 1.36713   2
  -6   3   7 2.21892 1.71766   3
  -5  -3   7 102.055 3.39034   3
   5  -3  -7 101.560 3.54439   2
  -5   3   7 105.981 3.82757   3
   5   3  -7 102.935 3.35203   2
  -4  -3   7 173.865 3.91944   3
   4  -3  -7 172.762 4.11144   2
  -4  -3   7 171.423 5.64574   1
   4   3  -7 171.292 3.99727   2
  -4   3   7 172.665 4.52387   3
  -3  -3   7 134.348 5.02863   1
   3  -3  -7 135.617 3.36166   2
  -3  -3   7 135.955 3.00661   3
  -3   3   7 132.114 3.73622   3
   3   3  -7 135.790 3.46841   2
  -2  -3   7 45.1723 3.35830   1
   2  -3  -7 44.1593 2.02126   2
  -2   3   7 46.1025 2.70945   1
  -2   3   7 41.0050 2.30538   3
   2   3  -7 41.8176 2.14928   2
  -1  -3   7 15.3760 2.40099   1
   1  -3  -7 12.3348 1.11993   2
   1   3  -7 14.1478 1.37896   2
  -1   3   7 13.2662 1.91804   1
  -1   3   7 9.99365 1.32829   3
   0  -3  -7 30.0999 1.92827   3
   0  -3   7 35.0720 3.70252   1
   0  -3  -7 30.7573 1.43810   2
   0   3  -7 29.3068 2.02747   2
   0   3   7 29.6500 3.13955   1
  -1  -3  -7 784.451 12.4219   3
   1  -3   7 782.015 18.1117   1
   1   3   7 770.195 17.8872   1
  -1   3  -7 772.858 11.4336   2
  -2  -3  -7 338.609 6.60049   3
   2  -3   7 339.234 10.1607   1
   2   3   7 343.698 9.79202   1
  -2   3  -7 338.912 6.15970   2
   3  -3   7 5.00079 3.03281   1
  -3  -3  -7 8.89631 1.61236   3
  -3   3  -7 10.3087 1.59459   2
   3   3   7 10.1020 2.52850   1
   4  -3   7 4.17380 3.25168   1
  -4  -3  -7 2.30446 1.63420   3
  -4   3  -7 2.11620 1.60094   2
   4   3   7 8.46706 2.67493   1
   5  -3   7 -3.9932 3.27380   1
  -5  -3  -7 0.91724 2.01824   3
   5   3   7 11.1300 2.83300   1
  -5   3  -7 3.50376 1.80460   2
   6  -4  -7 11.3893 2.11377   2
  -6  -4   7 11.7801 1.88776   3
  -6   4   7 11.5361 2.08336   3
   6   4  -7 15.4002 1.80491   2
  -5  -4   7 17.1044 2.28078   1
   5  -4  -7 17.4950 2.00568   2
  -5  -4   7 17.5005 1.80846   3
   5   4  -7 18.9756 1.79183   2
  -5   4   7 17.7233 2.12591   3
  -4  -4   7 22.8293 3.01600   1
   4  -4  -7 23.0188 1.89213   2
   4   4  -7 26.0497 2.20151   2
  -4   4   7 21.7869 2.03570   3
  -3  -4   7 436.612 11.2064   1
   3  -4  -7 442.413 7.10105   2
   3   4  -7 434.358 7.25177   2
  -3   4   7 437.629 8.11704   3
   2  -4  -7 106.129 2.75084   2
  -2  -4   7 104.047 4.75084   1
  -2   4   7 99.4755 3.86596   1
   2   4  -7 98.8404 3.00401   2
  -2   4   7 99.6449 3.28919   3
   1  -4  -7 1.15458 0.90392   2
  -1  -4   7 0.84748 1.80679   1
   1   4  -7 0.40165 1.06256   2
  -1   4   7 0.36408 1.18633   3
  -1   4   7 0.52212 1.39179   1
   0  -4  -7 153.730 3.92016   3
   0  -4   7 151.266 6.15648   1
   0   4   7 149.166 5.58670   1
   0   4  -7 148.685 3.70675   2
  -1  -4  -7 62.0446 2.74785   3
   1  -4   7 63.7823 4.75638   1
  -1   4  -7 66.7231 2.78407   2
   1   4   7 61.9051 4.25912   1
   2  -4   7 11.6606 3.10645   1
  -2  -4  -7 9.24293 1.56012   3
   2   4   7 10.6279 2.49486   1
  -2   4  -7 7.56881 1.54363   2
  -3  -4  -7 99.7626 3.77350   3
   3  -4   7 99.0401 6.44717   1
  -3   4  -7 104.109 3.59230   2
   3   4   7 107.226 5.62438   1
   4  -4   7 -5.9987 3.35059   1
  -4  -4  -7 4.35894 1.89771   3
  -4   4  -7 7.69076 1.84794   2
   4   4   7 9.82581 2.73275   1
   6  -5  -7 -0.5214 1.85843   2
   6   5  -7 1.76141 1.39069   2
  -6   5   7 0.84999 1.92788   3
   5  -5  -7 23.6209 2.23402   2
  -5  -5   7 30.0656 3.40532   1
  -5   5   7 29.2543 2.59596   3
   5   5  -7 26.9475 2.28398   2
   4  -5  -7 27.8096 2.49974   2
  -4  -5   7 32.5782 3.55095   1
  -4   5   7 28.2889 2.92576   3
   4   5  -7 29.8408 2.32674   2
   3  -5  -7 32.3877 2.13960   2
  -3  -5   7 32.0270 3.63147   1
   3   5  -7 31.0944 2.29628   2
  -3   5   7 29.9673 2.71195   3
  -2  -5   7 145.735 5.99001   1
   2  -5  -7 145.484 3.27891   2
  -2   5   7 145.249 4.28243   3
   2   5  -7 144.015 3.67596   2
  -2   5   7 138.819 4.83180   1
  -1  -5   7 2.47947 2.11483   1
  -1   5   7 2.06110 1.55842   1
   1   5  -7 0.68497 1.16081   2
   0  -5  -7 71.3457 3.01816   3
   0  -5   7 68.9498 4.83288   1
   0   5   7 62.9732 4.00525   1
   0   5  -7 67.6074 2.86730   2
   1  -5   7 194.526 7.35258   1
  -1  -5  -7 186.633 4.83556   3
  -1   5  -7 184.318 4.48121   2
   1   5   7 182.154 6.81968   1
   2  -5   7 81.9738 5.90844   1
  -2  -5  -7 85.9324 3.55304   3
   2   5   7 94.1074 5.41275   1
  -2   5  -7 92.1578 3.47020   2
   3  -5   7 27.0602 4.37889   1
  -3  -5  -7 34.3547 3.10222   3
  -3   5  -7 38.8932 2.99189   2
   3   5   7 44.8783 4.61480   1
  -4  -5  -7 9.36910 2.12921   3
  -4   5  -7 13.1771 2.13223   2
   4   5   7 17.7553 3.28105   1
   5  -6  -7 9.45757 1.97225   2
  -5  -6   7 15.7023 2.50138   1
   5   6  -7 13.3445 1.63357   2
  -5   6   7 15.9329 2.32574   3
  -4  -6   7 71.4702 4.66030   1
   4  -6  -7 64.7254 3.11683   2
  -4   6   7 70.4966 3.75638   3
   4   6  -7 69.4463 2.85308   2
   3  -6  -7 70.8601 2.74713   2
  -3  -6   7 72.9418 4.87294   1
  -3   6   7 76.4049 3.61852   3
   3   6  -7 74.8250 2.88193   2
  -2  -6   7 84.2004 4.95436   1
  -2   6   7 81.6460 3.50824   3
  -2   6   7 79.4616 3.92459   1
   2   6  -7 79.6279 2.96811   2
  -1  -6   7 -1.5102 2.02891   1
   1  -6  -7 0.39226 1.22198   3
   1   6  -7 -0.7193 1.25760   2
  -1   6   7 1.80289 1.63407   1
   0  -6   7 7.58075 2.65127   1
   0  -6  -7 8.47380 1.66614   3
   0   6  -7 9.06151 1.61902   2
   0   6   7 7.84259 2.12303   1
   1  -6   7 7.28120 2.92445   1
  -1  -6  -7 8.07862 1.72241   3
  -1   6  -7 7.99208 1.63323   2
   1   6   7 12.3204 2.55264   1
   2  -6   7 15.0396 3.62914   1
  -2  -6  -7 20.8144 2.22351   3
   2   6   7 22.7867 3.10491   1
  -2   6  -7 20.8059 2.09269   2
  -3  -6  -7 43.3379 3.56974   3
   3  -6   7 28.4569 4.59922   1
  -3   6  -7 41.6406 3.39095   2
   3   6   7 55.1262 5.43462   1
   4  -7  -7 10.3814 1.83177   2
  -4  -7   7 14.4461 2.68928   1
  -4   7   7 14.0984 2.21755   3
   4   7  -7 14.2897 1.69513   2
  -3  -7   7 0.90653 2.10376   1
   3   7  -7 1.20268 1.28070   2
  -3   7   7 1.17748 1.75376   3
  -2  -7   7 58.4381 4.82970   1
  -2   7   7 57.1140 3.56783   3
   2   7  -7 56.6188 2.86776   2
  -1  -7   7 16.6348 3.16868   1
   1  -7  -7 17.5091 1.99256   3
   1   7  -7 18.6715 1.91440   2
  -1   7   7 23.3525 3.27872   1
   0  -7  -7 4.73661 1.73030   3
   0  -7   7 0.78676 2.56154   1
   0   7  -7 5.58174 1.58651   2
   0   7   7 6.75753 2.30217   1
   1  -7   7 35.2692 5.08142   1
  -1  -7  -7 37.4069 3.17033   3
  -1   7  -7 43.6348 3.08003   2
   1   7   7 51.1572 4.94433   1
   2  -7   7 22.3785 4.14624   1
  -2  -7  -7 27.1420 2.58043   3
  -2   7  -7 32.8044 3.11567   2
  -3  -8   7 14.6697 3.04533   1
   3   8  -7 14.1825 1.78583   2
  -3   8   7 13.2178 2.31662   3
   2  -8  -7 7.28710 1.79339   3
  -2  -8   7 3.92258 2.66786   1
   2   8  -7 7.10733 1.60176   2
  -1  -8   7 -0.1529 2.54053   1
   1  -8  -7 3.84593 1.78768   3
  -1   8   7 3.17062 2.07781   1
   1   8  -7 0.19470 1.47612   2
   0  -8  -7 2.05432 1.76747   3
   0  -8   7 -1.3701 2.70093   1
   0   8   7 4.02859 2.36529   1
   0   8  -7 0.49206 1.52601   2
  -1  -8  -7 7.54861 2.06961   3
   1  -8   7 1.13653 3.29901   1
   1   8   7 8.78815 2.92524   1
  -1   8  -7 8.31831 1.93252   2
  -7   0   8 1.96369 1.72386   3
   7   0  -8 -1.5634 1.80000   2
   6   0  -8 16.3567 2.05236   2
  -6   0   8 17.9335 2.03165   3
   5   0  -8 6.35769 1.59231   2
  -5   0   8 6.02498 1.49772   3
  -4   0   8 1342.64 20.0169   3
   4   0  -8 1316.31 18.4151   2
  -3   0   8 31.7087 3.31010   1
  -3   0   8 32.4434 1.95804   3
   2   0  -8 101.831 2.91879   2
  -2   0   8 103.036 2.59633   3
  -2   0   8 98.8445 4.62554   1
   1   0  -8 0.19939 0.96846   2
  -1   0   8 0.87166 2.20495   1
   0   0   8 34.2799 4.08110   1
   0   0  -8 31.9254 1.46108   3
   0   0  -8 34.5010 1.87123   2
   1   0   8 7.86012 2.77435   1
  -1   0  -8 8.30026 1.19959   2
   2   0   8 498.560 13.1665   1
  -2   0  -8 522.476 7.93488   2
  -3   0  -8 83.8160 2.73065   2
   3   0   8 89.7463 5.31676   1
   4   0   8 12.7274 2.93193   1
   7  -1  -8 -0.9457 1.88786   2
  -7  -1   8 4.26469 1.84330   3
   7   1  -8 1.35107 1.83388   2
  -7   1   8 6.29039 1.92911   3
   6  -1  -8 11.0655 1.94851   2
  -6  -1   8 12.6975 1.84571   3
  -6   1   8 10.8166 1.89551   3
   6   1  -8 12.5458 1.94388   2
   5  -1  -8 225.720 5.10925   2
  -5  -1   8 228.288 5.14834   3
  -5   1   8 223.315 5.30925   3
   5   1  -8 222.907 5.01855   2
   4  -1  -8 11.4897 1.63415   2
  -4  -1   8 6.47620 2.00824   1
  -4  -1   8 9.43196 1.37229   3
   4   1  -8 11.7987 1.58813   2
  -4   1   8 10.3989 1.50725   3
  -3  -1   8 350.953 9.23597   1
  -3  -1   8 361.097 6.19774   3
   3  -1  -8 368.379 6.23597   2
  -3   1   8 362.264 6.55833   3
  -3   1   8 351.843 8.85129   1
   3   1  -8 355.448 6.29178   2
  -2  -1   8 37.5459 1.53857   3
  -2  -1   8 37.3537 3.66074   1
   2  -1  -8 34.9135 2.09426   2
   2   1  -8 34.1057 2.20705   2
  -2   1   8 36.1799 3.45530   1
  -2   1   8 37.4111 1.89987   3
  -1  -1   8 26.8796 3.85051   1
   1  -1  -8 27.1285 1.75732   2
  -1   1   8 26.8669 1.65744   3
  -1   1   8 24.6408 3.46396   1
   1   1  -8 24.8266 1.93505   2
   0  -1   8 50.1274 4.47420   1
   0  -1  -8 43.5106 1.82301   3
   0  -1  -8 45.2610 1.95268   2
   0   1  -8 44.7192 2.13388   2
   0   1   8 44.1286 3.86213   1
  -1  -1  -8 887.528 13.4174   3
  -1  -1  -8 877.416 12.1940   2
   1  -1   8 869.629 20.1701   1
  -1   1  -8 891.595 12.5587   2
   1   1   8 868.380 20.0142   1
  -2  -1  -8 99.9114 2.64540   2
  -2  -1  -8 96.9354 2.93829   3
   2  -1   8 104.956 5.89527   1
   2   1   8 94.1651 5.30122   1
  -2   1  -8 96.5973 2.91686   2
  -3  -1  -8 47.3079 2.58393   3
   3  -1   8 57.4405 5.17133   1
   3   1   8 50.3548 4.55045   1
  -3   1  -8 52.9355 2.51902   2
   4  -1   8 6.62784 2.79276   1
   4   1   8 10.8523 2.81872   1
  -4   1  -8 3.52736 1.49524   2
   7  -2  -8 6.54439 2.24062   2
  -7  -2   8 10.3332 1.99170   3
   7   2  -8 10.0235 2.00714   2
  -7   2   8 6.44503 2.07449   3
  -6  -2   8 2.44945 1.52250   3
   6  -2  -8 -1.5463 1.69864   2
  -6   2   8 2.27368 1.64427   3
   6   2  -8 3.98336 1.61522   2
  -5  -2   8 118.293 3.62552   3
   5  -2  -8 112.502 3.77971   2
   5   2  -8 116.192 3.66968   2
  -5   2   8 114.938 3.95202   3
   4  -2  -8 236.216 4.89811   2
  -4  -2   8 230.666 4.69252   3
  -4  -2   8 221.761 6.71889   1
   4   2  -8 228.486 4.89551   2
  -4   2   8 224.510 5.16122   3
   3  -2  -8 59.1797 2.57526   2
  -3  -2   8 54.6465 3.73641   1
  -3   2   8 59.5935 3.01607   1
  -3   2   8 56.0195 2.61055   3
   3   2  -8 57.8812 2.69013   2
  -2  -2   8 62.4055 4.15663   1
   2  -2  -8 61.3286 2.36333   2
   2   2  -8 60.6479 2.46950   2
  -2   2   8 61.8583 2.46043   3
  -2   2   8 59.5579 3.40696   1
  -1  -2   8 10.5751 2.50591   1
   1  -2  -8 7.60594 1.10346   2
  -1   2   8 7.20657 2.03026   1
  -1   2   8 6.69090 1.18480   3
   1   2  -8 6.73501 1.30487   2
   0  -2  -8 73.0543 2.16523   2
   0  -2   8 72.3537 4.94148   1
   0  -2  -8 71.6049 2.47680   3
   0   2   8 71.5558 4.22655   1
   0   2  -8 73.5663 2.57273   2
  -1  -2  -8 103.199 2.46133   2
   1  -2   8 105.483 5.78572   1
  -1  -2  -8 103.014 3.03471   3
   1   2   8 102.828 5.04816   1
  -1   2  -8 97.8250 3.00990   2
  -2  -2  -8 36.6418 2.26542   3
   2  -2   8 36.0482 5.14502   1
   2   2   8 44.1277 4.08781   1
  -2   2  -8 37.9389 2.33095   2
  -3  -2  -8 50.2675 2.84739   3
   3  -2   8 54.4147 5.60787   1
   3   2   8 57.2532 4.89922   1
  -3   2  -8 52.0254 2.66693   2
  -4  -2  -8 16.0742 2.12081   3
   4  -2   8 21.6603 3.63758   1
  -4   2  -8 19.9429 2.03908   2
   4   2   8 21.5115 3.39681   1
   6  -3  -8 36.9002 3.38308   2
  -6  -3   8 40.6244 2.78387   3
  -6   3   8 37.9357 3.31817   3
   6   3  -8 35.6751 2.85103   2
   5  -3  -8 10.8473 1.86624   2
  -5   3   8 8.47220 1.85474   3
   5   3  -8 11.0710 1.67264   2
   4  -3  -8 21.1614 1.87710   2
  -4  -3   8 18.1736 2.36050   1
   4   3  -8 20.2045 1.84830   2
  -4   3   8 18.1747 1.89879   3
   3  -3  -8 28.8859 2.20879   2
  -3  -3   8 26.0983 3.24930   1
  -3   3   8 29.0165 2.39354   3
   3   3  -8 29.8222 2.20175   2
  -2  -3   8 106.788 4.94227   1
   2  -3  -8 103.156 2.83334   2
   2   3  -8 106.636 3.19841   2
  -2   3   8 101.640 4.12250   1
  -2   3   8 105.589 3.29077   3
   1  -3  -8 29.6697 1.75238   2
  -1  -3   8 31.7785 3.81780   1
   1   3  -8 30.4416 2.17255   2
  -1   3   8 31.9352 3.03495   1
   0  -3   8 485.898 12.4205   1
   0  -3  -8 454.770 6.87969   2
   0  -3  -8 456.280 8.10242   3
   0   3  -8 469.217 7.63847   2
   0   3   8 448.456 11.6524   1
  -1  -3  -8 2.19104 1.22003   3
   1  -3   8 2.58645 2.68668   1
   1   3   8 0.88668 2.00145   1
  -1   3  -8 2.24949 1.28381   2
  -2  -3  -8 81.5128 3.14515   3
   2  -3   8 75.0183 5.77058   1
   2   3   8 82.5337 4.97248   1
  -2   3  -8 79.4045 3.09536   2
  -3  -3  -8 74.6216 3.28275   3
   3  -3   8 67.3917 6.06815   1
  -3   3  -8 76.2802 3.20875   2
   3   3   8 79.6150 5.52601   1
   4  -3   8 -5.9930 3.30285   1
  -4  -3  -8 -3.0837 1.59548   3
   4   3   8 5.27906 2.71075   1
  -4   3  -8 -0.3909 1.62936   2
   6  -4  -8 14.0014 2.20672   2
  -6   4   8 12.3411 2.22177   3
   6   4  -8 10.3820 1.78151   2
  -5  -4   8 107.619 5.05261   1
   5  -4  -8 111.539 3.87981   2
   5   4  -8 113.069 3.67021   2
  -5   4   8 114.666 4.37539   3
   4  -4  -8 -1.6490 1.36542   2
  -4  -4   8 -0.4633 1.84532   1
  -4   4   8 0.29132 1.45755   3
   4   4  -8 1.94829 1.33867   2
  -3  -4   8 161.535 6.16030   1
   3  -4  -8 162.036 3.81376   2
  -3   4   8 160.705 4.48540   3
   3   4  -8 164.733 4.07271   2
   2  -4  -8 21.8604 1.87931   2
  -2  -4   8 20.6068 2.77964   1
  -2   4   8 21.4638 1.97760   3
   2   4  -8 20.7108 1.78098   2
  -2   4   8 23.3061 2.58825   1
  -1  -4   8 6.48288 2.50459   1
  -1   4   8 9.47514 1.90774   1
   1   4  -8 6.02268 1.37217   2
   0  -4  -8 87.3145 3.14400   3
   0  -4   8 87.6622 5.48536   1
   0   4   8 85.7567 4.57321   1
   0   4  -8 88.7087 3.05698   2
  -1  -4  -8 43.1886 2.57888   3
   1  -4   8 37.6816 4.72660   1
   1   4   8 44.3328 4.15212   1
  -1   4  -8 35.9549 2.60807   2
  -2  -4  -8 6.65204 1.61710   3
   2  -4   8 4.93284 3.34935   1
   2   4   8 8.82927 2.53971   1
  -2   4  -8 5.80255 1.56222   2
   3  -4   8 16.7638 4.05265   1
  -3  -4  -8 24.1699 2.26367   3
   3   4   8 38.1453 5.02122   1
  -3   4  -8 24.6417 2.14352   2
  -4  -4  -8 3.99655 2.01651   3
  -4   4  -8 12.5337 2.11244   2
   4   4   8 13.6061 3.15054   1
   6  -5  -8 5.17457 2.00412   2
   6   5  -8 8.25691 1.73442   2
  -6   5   8 7.99854 2.21829   3
  -5  -5   8 8.12337 2.34908   1
   5  -5  -8 8.27076 1.85895   2
   5   5  -8 11.4512 1.70143   2
  -5   5   8 8.44641 2.03664   3
  -4  -5   8 1.84738 2.03401   1
   4  -5  -8 1.05777 1.45600   2
   4   5  -8 1.65416 1.39523   2
  -4   5   8 0.24406 1.59490   3
  -3  -5   8 8.63072 2.41581   1
   3  -5  -8 10.9753 1.54377   2
  -3   5   8 10.8934 1.85387   3
   3   5  -8 12.3554 1.63459   2
  -2  -5   8 24.9580 3.11077   1
  -2   5   8 23.5882 2.12175   3
  -2   5   8 27.6557 2.73014   1
   2   5  -8 30.5341 2.44515   2
   1  -5  -8 11.4093 1.60244   3
  -1  -5   8 7.63093 2.50942   1
  -1   5   8 13.2813 2.19169   1
   1   5  -8 12.0562 1.62825   2
   0  -5  -8 102.643 3.70618   3
   0  -5   8 103.089 6.07801   1
   0   5   8 106.417 5.10661   1
   0   5  -8 104.355 3.57424   2
  -1  -5  -8 12.1000 1.76888   3
   1  -5   8 10.0142 3.26862   1
  -1   5  -8 9.87989 1.70048   2
   1   5   8 10.6115 2.41080   1
   2  -5   8 -1.1782 3.27246   1
  -2  -5  -8 3.23105 1.59993   3
  -2   5  -8 5.76385 1.70000   2
   2   5   8 7.06177 2.48388   1
  -3  -5  -8 8.37792 2.04735   3
  -3   5  -8 10.7891 2.00233   2
   3   5   8 11.9431 2.98437   1
  -5  -6   8 3.23271 2.34852   1
   5  -6  -8 -0.5183 1.66775   2
  -5   6   8 1.01665 1.90663   3
   5   6  -8 3.66340 1.50580   2
   4  -6  -8 54.1395 3.04354   2
  -4  -6   8 52.0227 4.80004   1
  -4   6   8 62.0468 3.86043   3
   4   6  -8 59.4484 2.94211   2
  -3  -6   8 5.18552 2.45230   1
  -3   6   8 7.16575 1.89761   3
   3   6  -8 6.39288 1.51764   2
  -2  -6   8 0.30105 2.35335   1
  -2   6   8 1.59061 1.61987   3
   2   6  -8 1.41513 1.32924   2
  -1  -6   8 27.9700 3.49782   1
   1  -6  -8 32.5542 2.71472   3
  -1   6   8 33.0335 3.32937   1
   1   6  -8 35.0872 2.71341   2
   0  -6  -8 1.62498 1.52481   3
   0  -6   8 -1.3155 2.67788   1
   0   6   8 1.25850 1.87855   1
   0   6  -8 1.41213 1.47941   2
  -1  -6  -8 3.74579 1.63852   3
   1  -6   8 -1.0785 2.96465   1
  -1   6  -8 2.56561 1.58503   2
   1   6   8 4.92852 2.26945   1
   2  -6   8 15.1484 4.04095   1
  -2  -6  -8 21.8944 2.37403   3
   2   6   8 35.1455 4.91416   1
  -2   6  -8 22.4716 2.33290   2
  -4  -7   8 4.64106 2.57711   1
  -4   7   8 2.18596 1.93717   3
   4   7  -8 5.15688 1.55109   2
  -3  -7   8 9.77028 2.86943   1
  -3   7   8 8.74108 2.15819   3
   3   7  -8 8.78117 1.62530   2
  -2  -7   8 0.09649 2.49422   1
   2   7  -8 3.31050 1.53761   2
   1  -7  -8 6.28882 1.67430   3
  -1  -7   8 4.26856 2.76202   1
   1   7  -8 7.66446 1.72283   2
  -1   7   8 8.38419 2.28355   1
   0  -7   8 -1.9953 2.80731   1
   0  -7  -8 1.67451 1.65516   3
   0   7  -8 1.77849 1.61878   2
   0   7   8 4.39885 2.27225   1
  -1  -7  -8 56.8912 3.72973   3
   1  -7   8 47.8475 6.38744   1
  -1   7  -8 58.8610 3.54089   2
   1   7   8 74.8305 5.58074   1
  -7   0   9 8.33377 1.96241   3
   7   0  -9 7.26977 2.15872   2
  -6   0   9 22.2368 2.19187   3
   6   0  -9 23.9206 2.32428   2
  -5   0   9 16.2759 1.83329   3
   5   0  -9 18.4955 2.01833   2
  -4   0   9 0.23498 1.15222   3
   4   0  -9 0.10596 1.34815   2
  -3   0   9 6.91423 1.18617   3
  -3   0   9 7.05911 2.29025   1
   3   0  -9 6.59684 1.44860   2
   2   0  -9 10.2162 1.44549   2
  -2   0   9 10.4683 2.55610   1
  -2   0   9 9.85964 1.13884   3
   1   0  -9 38.3254 2.15571   2
  -1   0   9 38.4467 4.39491   1
   0   0  -9 232.378 4.49462   2
   0   0   9 228.637 8.03056   1
   1   0   9 15.6241 3.04782   1
  -1   0  -9 13.7978 1.40229   2
   2   0   9 143.384 6.63700   1
  -2   0  -9 154.731 3.63133   2
   3   0   9 40.4575 4.74924   1
   4   0   9 6.50755 2.94883   1
  -7  -1   9 5.96448 1.85768   3
   7  -1  -9 3.43097 2.13873   2
  -7   1   9 5.32987 1.97478   3
   7   1  -9 3.20724 1.93444   2
   6  -1  -9 21.8789 2.37341   2
  -6  -1   9 21.7701 2.11472   3
  -6   1   9 21.0555 2.20592   3
   6   1  -9 19.5190 2.21589   2
   5  -1  -9 160.475 4.52756   2
  -5  -1   9 172.439 4.34914   3
   5   1  -9 161.476 4.46706   2
  -5   1   9 165.374 4.54297   3
  -4  -1   9 2.70672 1.16193   3
   4  -1  -9 0.68947 1.41382   2
  -4   1   9 2.01392 1.30390   3
   4   1  -9 1.48240 1.40348   2
   3  -1  -9 96.9388 3.06297   2
  -3  -1   9 95.1591 4.87438   1
  -3   1   9 97.6062 4.28524   1
  -3   1   9 99.9669 3.06920   3
   3   1  -9 91.0438 3.13553   2
  -2  -1   9 48.0126 4.34844   1
   2  -1  -9 45.5249 2.32260   2
   2   1  -9 45.0977 2.34059   2
  -2   1   9 43.4590 2.10869   3
  -2   1   9 47.8634 3.83040   1
  -1  -1   9 24.2080 3.18352   1
   1  -1  -9 24.4743 1.92896   2
   1  -1  -9 24.0267 1.61368   3
   1   1  -9 21.7473 2.05789   2
  -1   1   9 25.9012 3.75523   1
   0  -1   9 94.8647 5.54132   1
   0  -1  -9 93.0937 2.63925   3
   0  -1  -9 90.6873 2.65048   2
   0   1   9 93.4825 4.98404   1
   0   1  -9 92.0733 2.91609   2
  -1  -1  -9 96.1134 2.70770   2
   1  -1   9 95.8485 5.82240   1
  -1   1  -9 100.310 3.00606   2
   1   1   9 90.5341 5.20746   1
   2  -1   9 12.2353 3.24201   1
  -2   1  -9 14.3444 1.59362   2
   2   1   9 12.9890 2.92120   1
   3  -1   9 46.5542 5.32612   1
   3   1   9 46.0681 4.76479   1
  -3   1  -9 41.5255 2.59443   2
   4  -1   9 39.8722 5.22419   1
   4   1   9 43.8890 5.62279   1
   6  -2  -9 23.7242 2.45554   2
  -6  -2   9 29.6471 2.68353   3
  -6   2   9 21.3320 2.26517   3
   6   2  -9 25.6882 2.34655   2
   5  -2  -9 28.8394 2.35607   2
  -5   2   9 32.5833 2.84841   3
   5   2  -9 28.0563 2.25240   2
   4  -2  -9 78.3461 3.16760   2
  -4  -2   9 70.6236 4.30645   1
   4   2  -9 81.2251 3.14989   2
  -4   2   9 81.8662 3.23095   3
   3  -2  -9 43.0226 2.49027   2
  -3  -2   9 38.1370 3.76660   1
   3   2  -9 43.7416 2.62866   2
  -3   2   9 41.8412 2.47810   3
  -2  -2   9 32.3737 4.01809   1
   2  -2  -9 31.7099 2.16081   2
  -2   2   9 34.2094 3.15306   1
  -2   2   9 32.1938 2.14419   3
   2   2  -9 29.1215 2.22737   2
  -1  -2   9 100.707 5.46630   1
   1  -2  -9 95.7235 2.88195   3
   1  -2  -9 95.7191 2.73146   2
  -1   2   9 97.5731 4.77109   1
   1   2  -9 100.127 3.07728   2
   0  -2  -9 164.705 3.87428   3
   0  -2  -9 168.853 3.47297   2
   0  -2   9 166.385 7.08565   1
   0   2  -9 166.824 3.96261   2
   0   2   9 163.144 6.37487   1
  -1  -2  -9 19.2365 1.97414   3
   1  -2   9 16.6435 3.41263   1
   1   2   9 22.7763 3.04051   1
  -1   2  -9 20.8045 1.81499   2
  -2  -2  -9 37.3186 2.45516   3
   2  -2   9 33.4966 4.11140   1
   2   2   9 44.3771 4.54920   1
  -2   2  -9 40.6955 2.54519   2
   3  -2   9 46.3197 5.94195   1
   3   2   9 59.0664 5.46671   1
  -3   2  -9 49.2571 2.83488   2
   4  -2   9 24.4006 4.17136   1
   4   2   9 44.0709 5.79330   1
  -4   2  -9 25.8534 2.30937   2
   6  -3  -9 81.3380 4.06719   2
   6   3  -9 82.5406 3.69051   2
  -6   3   9 88.7434 4.21459   3
   5  -3  -9 6.97003 1.82435   2
   5   3  -9 10.2421 1.79163   2
  -5   3   9 7.74129 1.81737   3
  -4  -3   9 13.1059 2.48010   1
   4  -3  -9 14.0418 1.81674   2
  -4   3   9 18.3396 1.96862   3
   4   3  -9 15.5748 1.89691   2
   3  -3  -9 29.2095 2.32643   2
  -3  -3   9 25.5040 3.83477   1
  -3   3   9 27.3089 2.44177   3
   3   3  -9 30.4939 2.49221   2
  -2  -3   9 88.7691 5.18336   1
   2  -3  -9 90.5824 2.79353   2
   2   3  -9 90.1904 3.11402   2
  -2   3   9 90.7555 3.21459   3
  -2   3   9 86.5442 3.95476   1
  -1  -3   9 17.3356 3.06283   1
   1  -3  -9 22.0037 1.75954   2
   1  -3  -9 21.4865 1.97212   3
  -1   3   9 24.6349 3.13605   1
   1   3  -9 20.9905 1.80395   2
   0  -3  -9 161.122 4.08071   3
   0  -3   9 161.829 6.95587   1
   0   3   9 155.216 6.05673   1
   0   3  -9 151.209 3.98876   2
  -1  -3  -9 22.5152 2.23467   3
   1  -3   9 23.0193 3.73646   1
   1   3   9 30.3994 3.97840   1
  -1   3  -9 24.9863 2.03389   2
  -2  -3  -9 10.0485 1.65769   3
   2  -3   9 9.16767 3.48825   1
  -2   3  -9 11.1247 1.70469   2
   2   3   9 13.6563 2.88858   1
   3  -3   9 -1.5446 3.41434   1
  -3  -3  -9 4.82371 1.70041   3
   3   3   9 10.0645 2.98892   1
  -3   3  -9 5.31869 1.65004   2
   6  -4  -9 11.3697 2.22425   2
  -6   4   9 9.81820 2.25984   3
   6   4  -9 13.5575 2.00686   2
   5  -4  -9 24.2217 2.29971   2
  -5   4   9 27.3777 2.55955   3
   5   4  -9 23.4019 2.17394   2
   4  -4  -9 0.79262 1.50359   2
  -4  -4   9 -1.7894 1.99468   1
  -4   4   9 1.15244 1.61711   3
   4   4  -9 4.74520 1.54274   2
  -3  -4   9 28.6992 4.06901   1
   3  -4  -9 28.7866 2.37302   2
   3   4  -9 36.4187 2.64943   2
  -3   4   9 32.8899 2.78945   3
   2  -4  -9 6.00483 1.26472   2
  -2  -4   9 2.91260 2.56206   1
  -2   4   9 5.52473 1.56990   3
  -2   4   9 8.29914 1.75566   1
   2   4  -9 5.57480 1.47916   2
   1  -4  -9 295.553 6.15345   3
  -1  -4   9 296.202 9.51821   1
   1   4  -9 290.534 5.82258   2
  -1   4   9 276.608 8.31396   1
   0  -4   9 20.6621 3.42540   1
   0  -4  -9 24.7371 2.37801   3
   0   4  -9 20.3098 1.89840   2
   0   4   9 26.1050 3.52755   1
  -1  -4  -9 1.49844 1.37594   3
   1  -4   9 -1.2901 3.02338   1
   1   4   9 5.52925 2.29078   1
  -1   4  -9 2.96791 1.47453   2
   2  -4   9 -3.3839 3.42649   1
  -2  -4  -9 2.13733 1.53630   3
   2   4   9 3.64561 2.45138   1
  -2   4  -9 4.47235 1.62283   2
   3  -4   9 26.8473 4.85112   1
  -3  -4  -9 39.0685 3.09910   3
   3   4   9 58.7391 5.85396   1
  -3   4  -9 43.7817 3.16298   2
  -5  -5   9 8.38169 2.62738   1
   5  -5  -9 10.2338 2.02092   2
   5   5  -9 12.3785 1.85686   2
  -5   5   9 15.5123 2.35545   3
  -4  -5   9 -1.8791 2.11566   1
   4  -5  -9 -1.7831 1.47699   2
   4   5  -9 1.72706 1.42751   2
  -4   5   9 1.33212 1.68559   3
  -3  -5   9 -0.4260 2.25374   1
   3  -5  -9 0.71195 1.31257   2
   3   5  -9 2.62970 1.48499   2
  -3   5   9 -0.2205 1.60378   3
  -2  -5   9 86.0715 5.74864   1
  -2   5   9 92.8922 3.77164   3
   2   5  -9 85.2628 3.31378   2
  -2   5   9 87.2939 4.67551   1
   1  -5  -9 88.8493 3.46156   3
  -1  -5   9 80.4725 5.83742   1
  -1   5   9 87.7292 4.54920   1
   1   5  -9 91.6653 3.41101   2
   0  -5   9 64.4197 5.81442   1
   0  -5  -9 69.0473 3.33035   3
   0   5   9 72.6058 4.59033   1
   0   5  -9 70.3346 3.33963   2
  -1  -5  -9 7.69337 1.72324   3
   1  -5   9 4.33103 3.40769   1
  -1   5  -9 10.0121 1.83540   2
   1   5   9 8.16489 2.38204   1
  -2  -5  -9 12.7887 2.04081   3
   2   5   9 18.6527 3.25139   1
  -2   5  -9 12.5576 1.97959   2
  -4  -6   9 -2.3633 2.40819   1
   4   6  -9 1.71570 1.53068   2
  -4   6   9 1.19551 1.86059   3
  -3  -6   9 4.02684 2.73185   1
   3   6  -9 5.70130 1.64236   2
  -3   6   9 5.41084 1.93837   3
  -2  -6   9 7.21705 2.86646   1
   2   6  -9 8.35640 1.72335   2
  -1  -6   9 72.8031 6.16143   1
   1  -6  -9 79.0713 3.52340   3
   1   6  -9 76.1732 3.53460   2
  -1   6   9 82.6607 4.64956   1
   0  -6   9 -6.9100 2.76406   1
   0  -6  -9 0.47613 1.53297   3
   0   6  -9 0.86113 1.59429   2
   0   6   9 3.98914 2.13263   1
  -1  -6  -9 -2.0246 1.55401   3
   1  -6   9 -6.2681 3.19645   1
  -1   6  -9 1.98230 1.68921   2
   1   6   9 4.18315 2.39585   1
  -3  -7   9 -1.8115 2.67518   1
   3   7  -9 3.97122 1.63626   2
  -3   7   9 0.46590 1.92478   3
  -2  -7   9 9.54685 3.15076   1
   2  -7  -9 10.3215 1.92132   3
   2   7  -9 10.6058 1.88208   2
   1  -7  -9 16.8941 2.24356   3
  -1  -7   9 11.2040 3.54052   1
  -1   7   9 11.9793 2.54690   1
   1   7  -9 14.3171 2.06405   2
   0  -7   9 -2.5022 3.44512   1
   0  -7  -9 2.16474 1.80753   3
   0   7   9 7.90909 2.54701   1
   0   7  -9 4.78271 1.88659   2
  -6   0  10 2.77754 1.60370   3
   6   0 -10 1.44175 1.84739   2
  -5   0  10 2.31367 1.37106   3
   5   0 -10 2.61599 1.66086   2
  -4   0  10 2.09578 1.21322   3
   4   0 -10 3.26252 1.57670   2
  -3   0  10 23.3145 2.95393   1
   3   0 -10 28.0198 2.47750   2
  -2   0  10 111.306 5.51990   1
   2   0 -10 117.859 3.38981   2
  -1   0  10 98.7397 5.64955   1
   1   0 -10 99.6100 3.10807   2
   0   0 -10 4.54987 1.27108   2
   0   0  10 3.95538 2.78857   1
  -1   0 -10 5.47341 1.29007   2
   1   0  10 4.68773 2.70827   1
  -2   0 -10 5.20870 1.34372   2
   2   0  10 9.33495 3.05939   1
   3   0  10 7.35503 3.13771   1
   6  -1 -10 43.8665 3.59320   2
   6   1 -10 48.3154 3.45318   2
  -6   1  10 47.9131 3.24168   3
   5  -1 -10 27.5318 2.40553   2
  -5   1  10 34.6963 2.71787   3
   5   1 -10 25.3702 2.29022   2
   4  -1 -10 10.7596 1.73731   2
  -4   1  10 11.6650 1.61121   3
   4   1 -10 9.10370 1.73812   2
  -3  -1  10 9.69146 2.69749   1
   3  -1 -10 10.1486 1.64178   2
  -3   1  10 9.03586 1.37937   3
   3   1 -10 8.65888 1.65675   2
  -3   1  10 11.8497 2.27980   1
  -2  -1  10 2.65592 2.65704   1
   2  -1 -10 3.67606 1.34947   2
  -2   1  10 4.42254 1.16555   3
  -2   1  10 5.87933 2.27421   1
   2   1 -10 3.48498 1.39899   2
   1  -1 -10 60.3475 2.49116   2
  -1  -1  10 56.2664 5.10016   1
  -1   1  10 56.1018 4.49138   1
   1   1 -10 60.9046 2.74193   2
   0  -1 -10 25.3158 1.90992   2
   0  -1  10 24.0808 3.58332   1
   0   1  10 25.6504 3.28321   1
   0   1 -10 23.6562 2.17749   2
  -1  -1 -10 4.11283 1.21306   2
   1  -1  10 4.98230 3.10814   1
   1   1  10 4.79086 2.51857   1
  -1   1 -10 2.23469 1.31785   2
   2  -1  10 12.8643 3.43940   1
  -2   1 -10 12.6246 1.63537   2
   2   1  10 14.4556 3.09505   1
   3  -1  10 18.0930 3.72905   1
   3   1  10 20.3004 3.39148   1
  -3   1 -10 17.0113 2.00021   2
   6  -2 -10 2.15254 2.03245   2
  -6   2  10 2.66347 1.79652   3
   6   2 -10 3.61270 1.87632   2
   5  -2 -10 16.0450 2.08259   2
   5   2 -10 11.3200 1.93911   2
  -5   2  10 11.1548 1.90917   3
   4  -2 -10 6.11160 1.69525   2
  -4  -2  10 -2.0797 2.34399   1
  -4   2  10 5.07705 1.51125   3
   4   2 -10 0.69675 1.53954   2
   3  -2 -10 23.7143 1.92530   2
  -3  -2  10 17.2275 3.05668   1
  -3   2  10 21.8369 2.22509   3
   3   2 -10 23.9331 2.05344   2
  -2  -2  10 117.635 5.91213   1
   2  -2 -10 124.288 3.40009   2
   2   2 -10 121.726 3.60922   2
  -2   2  10 120.313 3.50918   3
  -2   2  10 127.062 5.13135   1
   1  -2 -10 130.567 3.46167   3
   1  -2 -10 128.440 3.26752   2
  -1  -2  10 124.845 6.50539   1
   1   2 -10 136.726 3.73875   2
  -1   2  10 128.700 5.63378   1
   0  -2  10 18.7060 3.51767   1
   0  -2 -10 20.1257 1.94033   3
   0   2  10 28.1634 4.05626   1
   0   2 -10 17.4901 1.76416   2
   1  -2  10 2.18238 3.17503   1
  -1   2 -10 1.61122 1.35312   2
   1   2  10 4.77148 2.45309   1
   2  -2  10 49.2614 6.20829   1
  -2   2 -10 53.3639 2.95286   2
   2   2  10 66.7516 5.35766   1
   3  -2  10 19.2638 4.09354   1
  -3   2 -10 23.8264 2.18959   2
   6  -3 -10 74.1218 4.07947   2
  -6   3  10 71.9769 4.12915   3
   6   3 -10 78.0982 3.84965   2
   5  -3 -10 6.89325 1.92012   2
   5   3 -10 8.75120 1.88867   2
  -5   3  10 7.32883 1.89972   3
   4  -3 -10 3.64231 1.60887   2
   4   3 -10 3.50467 1.60838   2
  -4   3  10 1.60931 1.52944   3
   3  -3 -10 77.9440 3.05383   2
  -3  -3  10 67.5412 5.03807   1
   3   3 -10 80.1230 3.22561   2
  -3   3  10 76.9303 3.28067   3
  -2  -3  10 23.8366 3.43697   1
   2  -3 -10 28.1101 2.21067   2
  -2   3  10 25.5755 2.42904   3
  -2   3  10 32.6606 3.12116   1
   2   3 -10 26.3150 2.49204   2
   1  -3 -10 4.32103 1.20028   3
  -1  -3  10 -0.2411 2.79075   1
   1   3 -10 3.80209 1.46952   2
  -1   3  10 7.60748 2.09821   1
   0  -3 -10 32.5068 2.30462   3
   0  -3  10 32.9132 4.28516   1
   0   3 -10 34.3671 2.67438   2
   0   3  10 38.7801 4.01699   1
  -1  -3 -10 2.38272 1.38436   3
   1  -3  10 1.28761 3.26673   1
   1   3  10 6.44656 2.44737   1
  -1   3 -10 5.90061 1.59011   2
  -2  -3 -10 4.71366 1.61231   3
   2  -3  10 1.72211 3.68293   1
  -2   3 -10 6.50387 1.72808   2
   2   3  10 9.37267 2.85306   1
   5  -4 -10 3.06445 1.89110   2
  -5   4  10 4.91075 1.97800   3
   5   4 -10 4.34092 1.73989   2
  -4  -4  10 -4.1858 2.26920   1
   4  -4 -10 -0.3511 1.53628   2
   4   4 -10 0.75333 1.53122   2
  -4   4  10 -0.0496 1.61929   3
   3  -4 -10 21.6304 1.87905   2
  -3  -4  10 16.3924 3.25056   1
   3   4 -10 21.5013 2.07859   2
  -3   4  10 18.9967 2.12840   3
  -2  -4  10 36.6434 4.01634   1
  -2   4  10 51.6454 3.46059   1
  -2   4  10 47.3793 2.96358   3
   2   4 -10 44.4593 2.87829   2
  -1  -4  10 35.7994 4.09627   1
   1  -4 -10 48.8916 2.74542   3
   1   4 -10 48.4268 2.93715   2
  -1   4  10 44.6725 3.71836   1
   0  -4 -10 11.5064 1.69437   3
   0  -4  10 7.43091 3.45421   1
   0   4 -10 13.8426 1.85715   2
   0   4  10 14.8293 2.57154   1
   1  -4  10 -0.5603 3.57645   1
  -1  -4 -10 6.04697 1.60590   3
  -1   4 -10 6.62198 1.75249   2
   1   4  10 8.79180 2.57909   1
   2  -4  10 -6.7153 3.71201   1
  -2  -4 -10 -0.0116 1.60399   3
   2   4  10 8.60198 2.91910   1
  -2   4 -10 1.66851 1.69125   2
  -4  -5  10 -2.3965 2.55761   1
   4  -5 -10 4.33743 1.69397   2
  -4   5  10 3.67125 1.87216   3
   4   5 -10 5.02691 1.69406   2
  -3  -5  10 0.86374 2.65877   1
   3   5 -10 2.97479 1.61154   2
  -3   5  10 2.06253 1.78572   3
  -2  -5  10 61.5466 5.94817   1
   2   5 -10 65.4600 3.35772   2
  -1  -5  10 37.1843 4.40696   1
   1  -5 -10 49.2013 3.03762   3
   1   5 -10 47.5833 3.15243   2
  -1   5  10 53.9950 4.00414   1
   0  -5  10 9.89665 3.57803   1
   0  -5 -10 9.50585 1.80399   3
   0   5 -10 11.8521 1.95711   2
   1  -5  10 7.30059 4.12520   1
  -1  -5 -10 14.0009 2.04322   3
  -1   5 -10 13.0636 2.06146   2
   1   5  10 16.4278 2.98743   1
  -3  -6  10 14.3469 3.49267   1
   3   6 -10 18.1134 2.12663   2
  -3   6  10 15.1600 2.32297   3
   2  -6 -10 50.5433 3.18619   3
  -2  -6  10 37.0183 4.52877   1
   2   6 -10 48.7385 3.31646   2
  -1  -6  10 60.0425 6.23448   1
   1  -6 -10 63.8597 3.60004   3
  -1   6  10 70.0034 4.62268   1
   1   6 -10 68.4733 3.67770   2
   0  -6 -10 8.59171 1.96792   3
   0  -6  10 2.23323 3.61481   1
   0   6 -10 10.5096 2.07858   2
   0   6  10 12.3043 2.69167   1
   6   0 -11 0.26039 1.87703   2
   5   0 -11 2.93309 1.86104   2
   4   0 -11 4.55830 1.73571   2
   3   0 -11 4.38165 1.56613   2
  -3   0  11 -2.4658 2.53726   1
   2   0 -11 68.6118 2.92680   2
  -2   0  11 63.3700 5.05945   1
  -1   0  11 20.5518 3.39879   1
   1   0 -11 18.6608 1.78950   2
   0   0 -11 11.0575 1.53207   2
   0   0  11 10.5066 3.06985   1
   1   0  11 7.82006 3.03376   1
  -1   0 -11 4.56330 1.39576   2
   2   0  11 3.96660 3.02324   1
   5  -1 -11 9.64668 2.01741   2
   5   1 -11 8.94844 2.05216   2
  -5   1  11 8.54370 1.73845   3
   4  -1 -11 1.97602 1.65042   2
   4   1 -11 0.28442 1.61584   2
   3  -1 -11 5.63042 1.57748   2
  -3  -1  11 -0.5450 2.75676   1
   3   1 -11 7.62723 1.70606   2
   2  -1 -11 8.28631 1.50443   2
  -2  -1  11 5.23527 2.96988   1
  -2   1  11 10.1008 2.57620   1
   2   1 -11 9.59583 1.64793   2
  -1  -1  11 2.26649 2.97401   1
   1  -1 -11 4.85783 1.30844   2
  -1   1  11 6.40701 2.54995   1
   1   1 -11 4.81244 1.42779   2
   0  -1  11 21.7806 3.80515   1
   0  -1 -11 26.0845 2.09032   2
   0   1 -11 24.5422 1.94907   2
   0   1  11 34.2709 4.61434   1
   1  -1  11 21.8176 3.89103   1
   1   1  11 24.6883 3.56692   1
  -1   1 -11 21.1011 1.93976   2
   2  -1  11 5.11724 3.30249   1
   2   1  11 9.29698 3.05947   1
  -2   1 -11 4.63112 1.59937   2
   5  -2 -11 7.95324 2.02573   2
  -5   2  11 9.60867 1.90731   3
   5   2 -11 12.2826 2.08772   2
   4  -2 -11 8.44226 1.77209   2
   4   2 -11 8.16640 1.86241   2
  -4   2  11 8.57008 1.68402   3
  -3  -2  11 3.19973 3.10340   1
   3  -2 -11 12.6753 1.76400   2
   3   2 -11 12.3309 1.81694   2
  -3   2  11 12.7366 1.65656   3
   2  -2 -11 9.42381 1.51569   2
  -2  -2  11 3.82805 3.07152   1
   2   2 -11 8.94427 1.68152   2
  -2   2  11 11.6999 2.40379   1
  -1  -2  11 5.93518 3.21389   1
   1  -2 -11 9.02854 1.39007   2
  -1   2  11 13.6538 2.60834   1
   1   2 -11 6.92768 1.56685   2
   0  -2  11 6.86841 3.51593   1
   0   2  11 13.3501 2.75277   1
   0   2 -11 13.3382 1.77802   2
   1  -2  11 6.83024 3.62780   1
  -1   2 -11 15.8114 1.88798   2
   1   2  11 16.6819 3.12984   1
   2  -2  11 6.36064 3.88102   1
  -2   2 -11 9.07717 1.83308   2
   2   2  11 13.1764 3.18141   1
   5  -3 -11 3.62754 1.93339   2
   5   3 -11 3.65667 1.88933   2
  -5   3  11 5.56497 1.95222   3
   4  -3 -11 15.8283 2.01776   2
   4   3 -11 15.6325 2.11451   2
  -4   3  11 14.2468 2.01945   3
   3  -3 -11 20.8823 1.96255   2
   3   3 -11 19.9619 2.08872   2
  -3   3  11 18.7005 2.03479   3
   2  -3 -11 6.80147 1.39246   2
  -2   3  11 7.74518 1.97660   1
   2   3 -11 4.65277 1.60920   2
   1  -3 -11 8.73924 1.47574   3
  -1  -3  11 2.29310 3.32763   1
   1   3 -11 10.1986 1.78757   2
  -1   3  11 11.0415 2.32940   1
   0  -3  11 29.0574 4.43628   1
   0  -3 -11 28.3435 2.54042   3
   0   3  11 43.9542 4.28971   1
   0   3 -11 33.7843 2.73938   2
   1  -3  11 27.3828 4.57519   1
  -1   3 -11 39.1976 3.01260   2
   4  -4 -11 25.4652 2.25071   2
  -4  -4  11 14.0886 3.59243   1
  -4   4  11 24.6735 2.48486   3
   4   4 -11 23.9479 2.34067   2
  -3  -4  11 -2.4975 2.91360   1
   3  -4 -11 7.17886 1.65096   2
   3   4 -11 8.53472 1.80734   2
  -3   4  11 4.43476 1.80698   3
   2  -4 -11 4.81387 1.39672   3
  -2  -4  11 -2.3616 2.96795   1
   2   4 -11 3.32624 1.64270   2
   1  -4 -11 12.5125 1.74915   3
  -1  -4  11 2.07181 3.48390   1
   1   4 -11 14.7459 2.03550   2
  -1   4  11 24.6178 3.46499   1
   0  -4 -11 1.46288 1.46515   3
   0  -4  11 -7.0670 3.53428   1
   0   4  11 5.44615 2.35549   1
   0   4 -11 2.77233 1.66032   2
  -1  -4 -11 14.4713 1.99782   3
   1   4  11 16.3010 3.13797   1
  -1   4 -11 15.5849 2.13602   2
  -3  -5  11 10.4000 3.60354   1
   3   5 -11 17.7000 2.19332   2
  -3   5  11 16.7009 2.34151   3
  -2  -5  11 -5.3743 3.10132   1
   2  -5 -11 2.65059 1.47002   3
   2   5 -11 1.45980 1.64362   2
  -1  -5  11 -0.2362 3.54775   1
   1  -5 -11 8.07584 1.79247   3
  -1   5  11 10.8461 2.36369   1
   1   5 -11 7.66380 1.89181   2
   0  -5 -11 2.12421 1.67915   3
   0   5  11 8.32576 2.50321   1
   0   5 -11 7.30139 1.93036   2
   5   0 -12 14.6188 2.26560   2
   4   0 -12 1.00054 1.69038   2
  -3   0  12 7.59752 3.35492   1
  -2   0  12 -6.1434 2.77140   1
   2   0 -12 1.40790 1.43283   2
   1   0 -12 8.84402 1.56688   2
  -1   0  12 6.77655 3.11824   1
   0   0  12 38.1776 5.42726   1
   0   0 -12 38.2057 2.58673   2
   1   0  12 23.6705 3.95194   1
   5  -1 -12 21.4332 2.48094   2
   5   1 -12 23.2867 2.50316   2
   4  -1 -12 13.9134 2.08806   2
   4   1 -12 13.9040 2.10976   2
   3  -1 -12 7.96396 1.76602   2
   3   1 -12 10.7686 1.85055   2
   2  -1 -12 17.1986 1.83665   2
   2   1 -12 15.7931 1.90089   2
  -2   1  12 11.2429 2.90156   1
   1  -1 -12 1.30397 1.30591   2
  -1  -1  12 -4.8130 3.12705   1
   1   1 -12 2.25225 1.47511   2
  -1   1  12 3.89557 2.66226   1
   0  -1  12 32.0602 4.49457   1
   0   1 -12 43.0652 2.93122   2
   0   1  12 48.6548 4.91636   1
   1  -1  12 21.6748 4.17627   1
   1   1  12 25.0940 3.77715   1
  -1   1 -12 28.5414 2.28395   2
   4  -2 -12 27.4007 2.43037   2
   4   2 -12 34.9829 3.07103   2
   3  -2 -12 4.71802 1.60805   2
   3   2 -12 3.26611 1.69001   2
   2  -2 -12 2.75435 1.38489   2
   2   2 -12 2.08573 1.58178   2
  -2   2  12 2.90367 2.24476   1
  -1  -2  12 -3.4891 3.42994   1
   1   2 -12 6.18825 1.67196   2
  -1   2  12 7.48356 2.57288   1
   0  -2  12 13.2436 4.24607   1
   0   2  12 33.7774 4.64702   1
   0   2 -12 21.5472 2.13382   2
   1  -2  12 33.0592 5.19390   1
  -1   2 -12 39.0783 3.02084   2
   1   2  12 49.1166 5.25963   1
   4  -3 -12 7.58293 1.90619   2
  -4   3  12 6.71531 1.87849   3
   4   3 -12 6.67672 1.99806   2
   3  -3 -12 7.89041 1.71197   2
  -3   3  12 6.38142 1.75806   3
   3   3 -12 6.10400 1.87700   2
  -2   3  12 7.56634 2.16898   1
   2   3 -12 2.34071 1.65064   2
  -1   3  12 6.66839 2.29363   1
   1   3 -12 0.49951 1.54400   2
   0  -3  12 -3.8732 3.92141   1
   0   3 -12 11.6995 1.98612   2
   0   3  12 13.6111 2.90716   1
   2  -4 -12 5.07755 1.53139   3
   2   4 -12 5.08082 1.86072   2
   1  -4 -12 17.9456 2.07143   3
  -1   4  12 27.0319 3.94286   1
   1   4 -12 19.6653 2.26571   2
   3   0 -13 1.45186 1.65252   2
  -2   0  13 -3.0256 3.21908   1
   2   0 -13 12.0042 1.85592   2
  -1   0  13 -4.4470 3.06799   1
   1   0 -13 3.37338 1.55327   2
   3  -1 -13 9.42370 1.85492   2
   3   1 -13 10.8700 1.94952   2
   2  -1 -13 7.72808 1.69203   2
   2   1 -13 9.39516 1.87286   2
  -2   1  13 4.72112 2.92689   1
  -1  -1  13 -8.3254 3.65201   1
   1   1 -13 6.34589 1.73597   2
  -1   1  13 4.52005 2.89140   1
   0   0   0    0.00    0.00   0
;
_shelx_hkl_checksum     42049
_shelx_res_file
;
TITL shelxt_a.res in P2(1)
    shelx.res
    created by SHELXL-2017/1 at 13:31:31 on 19-Apr-2019
CELL  0.71073   6.2525   7.7970  10.2810   90.000  104.744   90.000
ZERR     2.00   0.0008   0.0010   0.0013    0.000    0.002    0.000
LATT  -1
SYMM  - X, 1/2 + Y, - Z
SFAC  C    H    N    O
UNIT  24 22 2 2
MERG   2
FMAP   2
PLAN   20
ACTA
BOND   $H
LIST   6
L.S.  20
WGHT    0.051000    0.045900
FVAR       2.00779
N1    3    0.759947    0.527537    0.625095    11.00000    0.03553    0.04258 =
         0.03619    0.00068    0.00841    0.00094
O1    4    1.095074    0.663417    0.693298    11.00000    0.03988    0.07245 =
         0.06314   -0.00460    0.00382   -0.01110
C1    1    0.938568    0.618782    0.600153    11.00000    0.03680    0.04299 =
         0.05244   -0.00233    0.01338    0.00071
C5    1    0.576922    0.484861    0.523289    11.00000    0.03801    0.03947 =
         0.03984    0.00113    0.00775   -0.00258
AFIX  43
H5    2    0.460421    0.428046    0.545647    11.00000   -1.20000
AFIX   0
C7    1    0.763550    0.478211    0.761414    11.00000    0.04107    0.03967 =
         0.03620    0.00016    0.00343   -0.00131
C4    1    0.559530    0.521885    0.392857    11.00000    0.05243    0.03755 =
         0.03762   -0.00008    0.00873   -0.00088
C12   1    0.944474    0.391265    0.839029    11.00000    0.04959    0.04784 =
         0.04589   -0.00512    0.00169    0.00807
AFIX  43
H12   2    1.066616    0.368712    0.805687    11.00000   -1.20000
AFIX   0
C8    1    0.583041    0.513394    0.810762    11.00000    0.03949    0.06016 =
         0.04346    0.00696    0.00821   -0.00029
AFIX  43
H8    2    0.462114    0.572084    0.758231    11.00000   -1.20000
AFIX   0
C6    1    0.359949    0.473208    0.283459    11.00000    0.07054    0.05696 =
         0.03988   -0.00044    0.00256   -0.00774
AFIX 137
H6A   2    0.400128    0.387266    0.227127    11.00000   -1.50000
H6B   2    0.304346    0.572565    0.230447    11.00000   -1.50000
H6C   2    0.247695    0.428652    0.322817    11.00000   -1.50000
AFIX   0
C11   1    0.940907    0.338313    0.967180    11.00000    0.07079    0.05224 =
         0.04688    0.00463   -0.01263    0.00535
AFIX  43
H11   2    1.061057    0.278817    1.019737    11.00000   -1.20000
AFIX   0
C3    1    0.741581    0.607862    0.363689    11.00000    0.06940    0.05222 =
         0.04102    0.00020    0.02235   -0.00911
AFIX  43
H3    2    0.737708    0.633055    0.274701    11.00000   -1.20000
AFIX   0
C2    1    0.918901    0.653747    0.460817    11.00000    0.05588    0.05561 =
         0.05760   -0.00154    0.02761   -0.01126
AFIX  43
H2    2    1.033979    0.710617    0.436893    11.00000   -1.20000
AFIX   0
C9    1    0.583564    0.460404    0.939509    11.00000    0.05952    0.08509 =
         0.04501    0.00361    0.01828   -0.01099
AFIX  43
H9    2    0.462501    0.484254    0.973553    11.00000   -1.20000
AFIX   0
C10   1    0.761574    0.372835    1.017404    11.00000    0.08258    0.06884 =
         0.03782    0.01033    0.00543   -0.01339
AFIX  43
H10   2    0.760634    0.337171    1.103577    11.00000   -1.20000
AFIX   0
HKLF 4
REM  shelxt_a.res in P2(1)
REM R1 =  0.0370 for    1879 Fo > 4sig(Fo)  and  0.0446 for all    2128 data
REM    128 parameters refined using      1 restraints
END
WGHT      0.0510      0.0459
REM Highest difference peak  0.106,  deepest hole -0.197,  1-sigma level  0.040
Q1    1   0.2724  0.3546  0.2921  11.00000  0.05    0.11
Q2    1   0.2555  0.5819  0.2975  11.00000  0.05    0.10
Q3    1   0.5418  0.3143  0.5914  11.00000  0.05    0.10
Q4    1   1.1671  0.5743  0.7652  11.00000  0.05    0.10
Q5    1   0.3918  0.3676  0.6120  11.00000  0.05    0.09
Q6    1   0.3374  0.5309  0.1980  11.00000  0.05    0.09
Q7    1   0.3600  0.3037  0.5360  11.00000  0.05    0.09
Q8    1   1.1465  0.5390  0.8402  11.00000  0.05    0.09
Q9    1   1.1571  0.4033  0.7825  11.00000  0.05    0.09
Q10   1   1.1737  0.4406  0.6784  11.00000  0.05    0.09
Q11   1   0.7105  0.8155  0.3838  11.00000  0.05    0.09
Q12   1   0.2490  0.4559  0.5249  11.00000  0.05    0.09
Q13   1   0.1787  0.5553  1.0028  11.00000  0.05    0.09
Q14   1   0.8320  0.8810  0.4415  11.00000  0.05    0.08
Q15   1   0.3471  0.6313  0.1518  11.00000  0.05    0.08
Q16   1   0.8917  0.8519  0.3771  11.00000  0.05    0.08
Q17   1   0.8265  0.8416  0.4580  11.00000  0.05    0.08
Q18   1   0.6125  0.8303  0.2973  11.00000  0.05    0.08
Q19   1   0.1343  0.4612  0.4080  11.00000  0.05    0.08
Q20   1   1.2270  0.4798  0.7760  11.00000  0.05    0.08
;
_shelx_res_checksum     81682
data_Global
_journal_date_recd_electronic     2019-04-04
_journal_date_accepted     2019-05-06
_journal_name_full     'Acta Crystallographica, Section E'
_journal_year     2019
_journal_volume     75
_journal_issue      7
_journal_page_first     984
_journal_page_last     986
_journal_paper_category     GO
_journal_paper_doi     10.1107/S2056989019006418
_journal_coeditor_code     TX2011
_publ_contact_author_name     'Valentina Colombo'
_publ_contact_author_address
;
Dipartimento di Chimica,
Universit\`a degli Studi di Milano,
Via Golgi 19, I-20133 Milano,
Italy
;
_publ_contact_author_email     'valentina.colombo@unimi.it'
_publ_contact_author_fax     ?
_publ_contact_author_phone     '+390250314450'
_publ_section_title
;
Crystal structure of <i>pirfenidone</i>
(5-methyl-1-phenyl-1<i>H</i>-pyridin-2-one): an active pharmaceutical
ingredient (API)
;
loop_
    _publ_author_name
    _publ_author_footnote
    _publ_author_address
    'Barbero, Mauro' .
;
Dipartimento di Scienze del Farmaco, Universit\`a del Piemonte Orientale,
Largo Donegani 2/3, I-28100,
Novara, Italy
R&D Division, PROCOS S.p.A., Via G. Matteotti 249, 28062 Cameri (Novara),
Italy
;
    'Mossotti, Matteo' .
;
R&D Division, PROCOS S.p.A.,
Via G. Matteotti 249,
28062 Cameri (Novara),
Italy
;
    'Sironi, Angelo' .
;
Dipartimento di Chimica,
Universit\`a degli Studi di Milano,
Via Golgi 19, I-20133 Milano,
Italy
;
    'Giovenzana, Giovanni Battista' .
;
Dipartimento di Scienze del Farmaco, Universit\`a del Piemonte Orientale,
Largo Donegani 2/3, I-28100,
Novara, Italy
;
    'Colombo, Valentina' .
;
Dipartimento di Chimica,
Universit\`a degli Studi di Milano,
Via Golgi 19, I-20133 Milano,
Italy
;
_publ_section_synopsis
;
The crystal structure of pirfenidone,
[5-methyl-1-phenylpyridin-2(1<i>H</i>)-one], an active pharmaceutical
ingredient (API) approved in Europe and Japan for the treatment of idiopathic
pulmonary fibrosis (IPF), is reported here for the first time. It was
crystallized from toluene by the temperature gradient technique, and
crystallizes in the chiral monoclinic space group <i>P</i>2~1~.
;
